# Supplementary material for: Trajectories of emotional and behavioral problems in young children during the COVID-19 pandemic: A longitudinal study
Source: PLOS Ment Health. 2025 Feb 27;2(2):e0000265. doi: 10.1371/journal.pmen.0000265 (PMC12798200; doi:10.1371/journal.pmen.0000265)
Supplement: S1 Data — (CSV) [file pmen.0000265.s002.csv]

id_t1	kindalter_t1	kindgeschlecht_t1	sitkind5_t1	sitkind6_t1	sitkind8_t1	sitkind9_t1	sitkind7_t1	einschkind3_t1	einschkind4_t1	cbcl_depr1#0_t1	cbcl_depr2#0_t1	cbcl_depr3#0_t1	cbcl_depr4#0_t1	cbcl_depr5#0_t1	cbcl_depr6#0_t1	cbcl_depr7#0_t1	cbcl_depr8#0_t1	cbcl_depr9#0_t1	cbcl_depr10#0_t1	cbcl_anx1#0_t1	cbcl_anx2#0_t1	cbcl_anx3#0_t1	cbcl_anx4#0_t1	cbcl_anx5#0_t1	cbcl_anx6#0_t1	cbcl_anx7#0_t1	cbcl_anx8#0_t1	cbcl_anx9#0_t1	cbcl_anx10#0_t1	cbcl_opp1#0_t1	cbcl_opp2#0_t1	cbcl_opp3#0_t1	cbcl_opp4#0_t1	cbcl_opp5#0_t1	cbcl_opp6#0_t1	keausfuellen_t1	kmausbild_t1	kvausbild_t1	siteltern5_t1	siteltern6_t1	phq_1_t1	phq_2_t1	phq_3_t1	phq_4_t1	phq_5_t1	phq_6_t1	phq_7_t1	phq_8_t1	phq_9_t1
3660	5	0	0	0	0	0	3	1	1	1	1	2	0	0	0	0	0	0	0	1	1	0	0	0	0	0	0	1	1	2	2	1	1	1	1	3	5	5	0	0	2	0	2	3	2	0	1	0	0
3314	2	0	0	0	0	0	3	0	0	0	0	1	0	0	0	1	1	0	0	1	0	0	1	1	0	1	0	0	0	1	0	1	0	0	0	1	5	5	0	0	1	0	1	1	1	0	1	0	0
167	6	0	0	0	0	0	0	0	0	0	0	0	0	0	0	0	0	0	0	1	0	2	0	1	0	0	0	0	1	1	1	0	1	1	1	1	4	3	0	0	2	2	2	1	1	0	1	1	0
4316	2	0	0	0	0	0	0	0	0	0	2	0	0	0	0	0	0	0	0	0	2	0	0	0	0	0	0	0	0	0	1	0	0	0	0	1	3	4	0	0	0	0	0	0	0	0	0	0	0
3974	4	0	0	0	0	0	0	0	2	0	2	0	0	0	0	0	0	0	0	1	0	0	2	1	0	0	0	0	1	2	2	2	2	2	2	1	5	3	0	0	0	0	1	1	0	0	0	0	0
4077	4	0	0	0	0	0	0	0	1	0	1	0	0	0	0	0	0	0	0	0	0	0	0	0	0	0	0	0	0	1	1	1	1	1	1	1	4	1	0	0	1	1	1	1	1	1	1	0	0
184	5	0	0	0	0	0	0	0	1	0	0	0	0	0	0	0	0	0	0	0	0	0	0	0	0	0	0	0	0	0	0	0	0	0	0	1	5	5	0	0	1	1	0	0	0	0	0	0	0
18	6	0	0	0	0	0	0	0	0	0	0	2	0	0	0	0	1	1	0	0	2	1	1	0	1	1	0	1	1	1	2	1	2	1	1	1	5	5	0	0	1	1	1	1	0	0	2	0	0
4170	3	0	0	0	0	0	0	0	0	0	0	1	0	0	0	0	0	0	0	1	0	0	0	0	0	1	0	0	0	0	0	0	0	0	0	1	5	3	0	0	0	0	2	1	0	0	0	0	0
2546	6	0	0	0	0	0	0	0	0	0	0	0	0	0	0	0	0	0	0	0	0	1	0	0	0	0	0	0	0	1	1	1	0	1	1	1	5	5	0	0	1	0	0	0	0	0	0	0	0
2313	5	0	1	0	0	0	0	1	1	0	0	2	0	0	0	0	2	0	0	1	2	0	0	0	0	0	0	0	0	2	1	1	2	2	1	1	4	4	0	0	1	1	1	1	0	0	1	0	0
2748	5	0	0	0	0	0	0	0	0	0	0	0	0	0	0	0	0	0	0	0	0	0	0	0	0	0	0	0	0	0	1	0	0	0	0	1	5	5	0	0	1	0	0	0	0	0	1	0	0
3761	3	0	0	0	0	0	0	0	1	0	0	0	0	0	0	0	0	0	0	1	1	0	0	0	0	1	0	0	0	0	1	0	0	1	0	1	5	4	0	0	1	2	0	2	1	0	0	0	0
4119	2	0	0	0	0	0	0	0	0	0	0	0	0	0	0	0	0	0	0	0	0	0	1	0	0	0	0	0	0	1	0	0	0	0	1	1	5	5	0	0	1	1	2	1	0	0	1	0	0
1958	4	0	0	0	0	0	0	0	1	0	0	0	0	0	0	0	0	0	0	0	0	0	0	0	0	0	0	0	0	1	1	1	0	1	1	1	5	3	0	0	0	0	0	0	0	0	0	0	0
3631	5	0	0	0	0	0	0	0	0	0	0	0	0	0	0	0	0	0	0	0	0	0	0	0	0	0	0	0	0	0	0	0	0	0	0	1	3	3	0	0	1	0	0	1	0	0	0	0	0
1044	5	0	0	0	0	0	0	0	0	0	0	0	0	0	0	0	0	0	0	0	2	0	0	0	1	0	0	0	0	1	1	1	0	2	0	2	5	5	0	0	0	0	1	1	0	0	0	0	0
2612	3	0	0	0	0	0	3	0	0	0	0	0	0	0	0	0	0	0	0	0	0	0	0	0	0	0	0	0	0	0	1	0	0	0	0	2	4	4	0	0	0	1	0	0	0	0	0	0	0
1238	2	0	0	0	0	0	0	0	0	0	0	2	0	0	0	0	0	0	0	0	1	0	0	1	0	1	0	0	0	2	1	0	0	2	1	3	5	5	0	0	1	2	3	1	1	0	1	1	1
2727	5	0	0	0	0	0	3	1	1	1	0	0	1	0	0	0	0	0	1	0	0	0	0	1	0	0	0	0	1	0	0	1	1	1	0	1	3	5	0	0	0	1	0	1	0	0	0	0	0
3492	2	0	0	0	0	0	3	0	0	0	0	1	0	0	1	0	0	0	0	0	0	1	0	0	0	0	0	0	0	0	0	0	0	0	0	1	5	5	0	0	2	2	0	3	1	1	2	0	0
1264	5	0	0	0	0	0	0	0	0	0	0	0	0	0	0	0	0	0	0	1	0	0	0	0	1	0	0	0	0	1	1	0	0	0	1	1	5	4	0	0	0	0	1	1	0	0	0	0	0
3680	4	0	0	0	0	0	0	0	0	1	0	0	0	0	0	0	1	0	1	1	0	0	0	2	0	0	0	1	0	2	1	1	1	1	1	1	3	4	0	0	1	1	0	1	0	0	0	0	0
802	6	0	0	0	0	0	0	0	1	0	0	1	0	0	0	0	1	0	0	0	1	0	0	0	0	0	0	0	1	0	0	0	0	0	0	1	4	4	0	0	0	0	0	1	0	0	0	0	0
1184	2	0	0	0	0	0	3	0	0	1	2	0	0	0	0	0	0	0	0	2	0	1	2	0	0	0	0	2	0	1	1	2	1	1	1	1	4	5	0	0	1	2	1	3	2	0	1	0	0
636	4	0	0	0	0	0	0	1	1	0	0	0	1	0	1	0	0	0	1	0	2	0	1	0	1	0	0	0	0	2	2	2	1	2	2	1	4	4	0	0	1	1	0	3	1	1	1	1	0
2644	3	0	0	0	0	0	0	0	0	0	1	0	0	0	1	0	0	0	0	0	0	1	0	0	0	0	0	0	0	1	2	0	0	0	1	1	5	5	0	0	1	1	1	1	0	1	0	0	0
2665	2	0	0	0	0	0	3	0	0	0	0	2	0	0	0	0	0	0	0	1	2	0	1	0	0	0	0	1	0	1	1	1	1	1	1	1	5	5	0	0	1	0	0	1	1	1	0	0	0
818	2	0	0	0	0	0	0	0	0	0	0	0	0	0	0	0	0	0	0	0	0	0	1	0	1	0	0	0	0	1	1	0	0	1	0	1	3	4	0	0	0	0	0	1	0	1	0	0	0
1164	5	0	0	0	0	0	0	0	0	1	1	0	0	0	0	0	0	1	0	1	0	0	1	1	1	0	0	0	1	1	2	1	1	1	0	1	3	4	0	0	1	1	1	2	0	0	3	1	0
1767	4	0	0	0	0	0	0	0	0	0	0	0	0	0	0	0	1	0	0	0	0	1	1	0	0	0	0	0	0	2	1	1	1	1	0	1	5	5	0	0	0	0	1	0	1	0	0	0	0
673	4	0	0	0	0	0	0	0	0	2	1	0	2	0	1	1	0	1	2	1	0	0	0	1	2	1	0	2	2	1	1	2	2	1	1	1	4	4	0	0	1	1	1	2	2	1	0	0	1
2994	3	0	0	0	0	0	3	0	0	0	0	1	0	0	0	0	1	0	0	0	0	0	1	0	0	1	0	0	0	1	1	1	1	1	1	1	4	3	0	0	0	0	0	0	0	0	0	0	0
1784	5	0	0	0	0	0	3	0	1	0	0	1	0	0	0	0	0	0	0	0	0	0	0	1	1	0	0	0	0	2	1	1	1	1	1	1	4	2	0	0	1	0	1	2	1	0	1	0	0
3785	3	0	0	0	0	0	0	1	0	1	0	0	1	0	0	0	0	0	1	0	0	1	0	1	0	0	0	0	0	1	1	2	2	0	1	1	5	5	0	0	0	0	0	0	1	0	0	0	0
1619	1	0	0	0	0	0	3	0	0	0	0	0	0	0	0	0	2	0	0	0	1	0	1	0	0	0	0	0	0	1	2	0	0	0	1	1	5	5	0	0	1	1	2	1	1	0	1	0	0
80	3	0	0	0	0	0	0	0	0	0	0	1	0	0	0	0	0	0	0	0	1	0	1	0	0	1	0	0	0	1	1	0	0	0	2	1	5	5	0	0	1	0	3	1	1	1	0	0	0
3673	4	0	0	0	0	0	0	0	1	0	0	0	0	0	0	0	0	0	0	0	0	0	0	0	0	0	0	0	0	0	0	0	0	0	0	1	5	5	0	0	0	0	2	0	0	0	0	0	0
1475	5	0	0	0	0	1	0	0	1	0	0	0	0	0	0	0	0	0	0	1	2	0	0	0	0	0	0	0	0	1	1	0	0	1	1	1	5	5	0	0	1	1	1	1	0	0	0	0	0
3941	3	0	0	0	0	0	0	0	0	0	0	0	0	0	0	0	0	0	0	0	2	0	0	0	0	0	0	0	0	2	1	1	1	1	1	1	4	5	0	0	1	1	2	2	1	0	0	0	0
3894	4	0	0	0	0	0	3	0	0	0	0	1	0	1	0	0	0	1	0	1	1	1	0	0	0	1	0	0	0	2	1	1	1	2	0	1	4	3	0	0	1	1	0	1	2	0	0	0	0
1668	5	0	0	0	0	0	0	0	1	0	0	0	0	0	0	0	0	0	0	0	1	0	0	0	0	0	0	0	0	1	1	0	1	0	0	1	5	5	0	0	1	1	0	1	0	1	1	0	0
2954	3	0	0	0	0	0	0	0	0	0	1	0	0	0	0	1	0	0	1	0	0	0	0	0	0	1	0	0	0	2	2	1	1	1	1	1	5	4	0	0	0	0	0	1	0	0	1	0	0
2671	3	0	0	0	0	0	0	0	0	0	2	2	0	0	1	0	2	1	0	1	1	0	0	0	0	0	0	1	0	1	1	1	0	1	1	1	4	5	0	0	1	0	0	1	2	1	1	0	0
2426	6	0	0	0	0	0	0	0	1	0	0	0	0	0	0	0	1	0	0	0	1	0	0	0	0	2	0	0	1	2	2	2	2	2	1	1	4	5	0	0	1	1	3	2	1	0	0	0	0
964	4	0	1	0	0	0	0	0	0	0	0	1	0	0	0	0	1	0	0	1	1	0	0	0	0	1	1	0	0	1	1	0	0	0	0	1	5	5	0	0	1	0	2	1	1	0	1	0	0
2614	2	0	0	0	0	0	0	0	0	0	0	0	0	0	0	0	0	0	0	0	0	0	0	0	0	0	0	0	0	0	0	0	0	0	0	1	5	5	0	0	1	0	1	1	0	0	0	0	0
3437	6	0	0	0	0	0	3	0	1	0	0	1	0	0	0	0	0	0	0	0	1	0	0	0	0	0	0	0	0	1	1	1	1	2	0	1	4	5	0	0	1	0	0	1	0	1	0	1	0
4241	5	0	0	0	0	0	0	0	1	0	0	0	0	1	0	0	0	0	0	0	0	0	0	0	0	0	0	0	0	0	0	0	0	0	0	1	5	5	0	0	0	0	0	0	0	0	0	0	0
2392	5	0	0	0	0	0	3	1	1	0	0	0	0	1	0	0	0	0	0	1	1	0	0	0	1	1	1	0	1	1	1	0	1	1	1	2	4	3	0	0	1	0	0	1	0	0	1	1	0
	-99	-99	-99	-99	-99	-99	-99	-99	-99																												-99	-99	-99	-99
1353	4	0	0	0	0	0	0	1	1	0	1	0	1	0	1	0	0	0	1	0	0	0	0	1	0	0	0	0	1	2	1	1	1	1	0	1	5	5	0	0	1	1	0	2	1	1	0	0	0
333	4	0	0	0	1	0	0	0	1	0	0	1	0	0	1	0	1	0	0	1	1	0	0	0	0	0	0	1	1	2	0	1	0	2	0	1	5	5	0	0	0	1	1	0	0	1	0	0	0
4008	6	0	0	0	0	0	0	0	0	0	0	0	0	0	0	0	0	0	0	0	0	0	0	0	0	0	0	0	0	0	0	0	0	0	0	1	4	4	0	0	0	0	0	0	0	0	0	0	0
1187	4	0	0	0	0	0	0	0	1	0	0	0	1	0	0	0	0	0	0	0	0	0	1	1	0	0	0	0	0	1	1	1	1	0	1	1	3	3	0	0	1	1	0	0	0	1	0	0	0
3081	4	0	0	0	0	0	0	0	0	0	0	0	1	0	0	0	0	0	0	0	0	0	0	0	0	0	0	0	0	1	2	1	1	1	1	3	3	4	0	0	1	1	1	1	0	0	0	0	0
3214	4	0	0	0	0	0	0	0	0	1	0	0	0	0	0	0	0	0	0	0	0	0	0	0	0	0	0	0	0	1	1	1	1	1	0	3	3	5	0	0	0	0	0	1	0	0	0	0	0
3932	3	0	0	0	0	0	0	0	0	0	1	0	0	0	0	0	0	0	0	1	0	0	0	1	0	0	0	0	0	1	1	1	0	1	1	1	5	5	0	0	1	1	1	1	1	0	0	0	0
3943	4	0	0	0	0	0	0	0	1	0	0	0	0	0	0	0	0	0	0	1	2	0	0	0	0	0	0	0	0	0	1	0	0	1	0	1	3	2	0	0	0	1	0	1	1	0	0	0	0
1196	4	0	0	0	0	0	0	0	1	2	0	1	1	1	0	0	0	0	1	1	1	0	1	0	1	0	0	0	1	2	2	1	1	1	1	1	5	4	0	0	3	3	1	3	3	1	1	0	0
140	4	0	0	0	0	0	0	1	1	0	2	0	0	0	0	0	0	0	0	0	2	1	1	0	0	0	0	1	0	1	1	1	0	1	1	1	5	5	0	0	1	1	1	1	1	1	3	0	0
2681	4	0	0	0	0	0	0	1	1	2	0	0	0	0	0	0	0	0	0	1	1	0	0	0	0	0	0	0	0	1	1	1	2	1	0	1	5	5	0	0	0	1	0	2	0	1	0	0	1
2822	6	0	0	0	0	0	0	0	1	1	0	1	0	0	0	0	0	0	1	1	1	0	0	1	0	1	0	0	0	2	1	2	2	1	1	1	5	4	0	0	1	0	3	1	0	0	1	0	0
4156	4	0	0	0	0	0	0	0	0	0	0	0	0	0	0	0	0	0	0	0	0	0	1	0	0	0	0	0	0	2	1	0	1	0	1	1	4	5	0	0	1	1	0	1	1	1	2	0	0
3216	4	0	0	0	0	0	0	1	1	1	1	1	0	1	0	0	0	0	0	1	0	0	0	0	0	0	0	0	0	1	1	0	1	1	1	1	3	3	0	0	1	1	1	3	0	1	0	0	0
3290	5	0	1	0	0	0	0	0	0	0	0	0	0	0	0	0	0	0	0	1	1	0	0	0	0	0	0	0	0	1	1	0	0	0	0	1	4	5	0	0	1	1	2	3	1	1	1	0	1
1984	2	0	0	0	0	0	0	0	0	1	1	0	0	0	1	0	0	0	0	2	2	0	0	1	0	0	0	0	0	1	1	0	1	0	0	1	5	5	0	0	1	1	1	1	0	0	0	0	0
132	3	0	0	0	0	0	0	0	0	0	0	0	0	0	0	0	0	0	0	0	0	0	0	0	0	0	0	0	0	0	0	0	0	0	0	1	4	3	0	0	0	0	0	0	0	0	0	0	0
1912	5	0	0	0	0	0	0	0	0	0	0	0	0	0	0	1	0	0	0	1	0	1	0	0	0	0	0	0	0	1	1	0	1	0	0	1	4	4	0	0	0	0	0	1	1	0	0	0	0
4097	6	0	0	0	0	0	0	0	0	0	0	0	0	0	0	0	0	0	0	0	0	0	0	0	0	0	0	0	0	0	1	0	0	0	0	1	4	3	0	0	0	0	0	0	0	0	0	0	0
2530	6	0	0	0	0	0	0	0	1	0	0	0	0	0	0	0	1	0	0	0	1	0	0	0	0	0	0	0	0	1	1	0	0	0	1	1	5	4	0	0	0	0	1	1	0	0	1	1	0
1479	1	0	0	0	0	0	0	0	0	0	0	0	0	0	0	0	0	0	0	0	0	0	0	0	0	0	0	0	0	0	0	0	0	0	0	1	5	5	0	0	1	1	1	1	0	0	1	0	0
4235	5	0	0	0	0	0	0	0	1	1	2	0	1	0	0	0	2	1	0	1	2	0	0	1	0	0	0	0	0	1	1	1	1	1	0	1	5	4	0	0	1	1	0	1	0	0	0	0	0
10	4	0	0	0	0	0	0	0	0	1	0	0	0	0	0	0	0	0	0	0	1	0	1	0	0	0	0	0	0	1	0	0	0	0	0	1	4	4	0	0	1	0	1	1	0	0	0	0	0
2471	3	0	0	0	0	0	0	0	1	0	0	1	0	0	1	0	0	0	0	0	0	1	1	0	0	1	0	0	0	1	1	1	1	1	0	1	5	5	0	0	1	1	2	2	1	1	1	0	0
305	6	0	0	0	0	0	0	1	1	0	0	0	0	0	0	0	0	0	0	1	0	0	0	2	0	1	0	0	0	1	1	1	0	2	0	1	4	5	0	0	1	0	0	0	0	1	0	0	0
1524	6	0	0	0	0	0	0	0	1	0	0	0	0	1	1	0	0	1	0	0	1	0	0	0	0	0	0	0	0	1	0	0	0	1	0	1	5	4	0	0	2	2	3	3	2	3	1	0	0
2907	5	0	0	0	0	0	3	0	1	1	0	0	0	0	0	0	0	0	0	1	0	0	1	0	0	0	0	0	0	1	1	1	1	1	0	1	5	3	0	0	1	0	1	1	0	0	1	0	0
2529	4	0	1	0	0	0	0	0	0	1	0	0	0	1	0	0	0	0	0	1	2	0	2	0	1	1	0	1	0	1	2	2	2	1	0	1	4	1	0	0	2	1	1	3	0	3	2	0	0
699	1	0	0	0	0	0	0	0	0	0	0	0	0	0	0	0	0	0	0	0	1	0	0	0	0	0	0	0	0	2	0	0	0	1	0	1	5	4	0	0	0	0	1	1	0	0	0	0	0
1933	2	0	0	0	0	0	0	0	0	1	0	0	0	1	0	0	0	0	0	1	0	0	1	2	0	0	0	0	0	2	2	0	2	2	2	1	4	4	0	0	1	0	1	2	1	1	1	0	0
2997	5	0	0	0	0	0	0	1	1	2	0	1	0	0	0	0	0	1	1	2	2	2	0	2	1	0	0	0	1	2	2	2	1	2	2	1	5	5	0	0	1	1	2	2	0	0	0	0	0
4253	5	0	1	0	0	0	0	1	2	0	1	2	2	0	0	0	2	0	2	2	2	2	0	2	2	0	0	0	1	2	2	1	1	1	1	1	5	4	0	0	0	1	0	2	2	0	0	0	0
269	6	0	0	0	0	0	0	0	0	0	0	0	0	0	0	0	0	0	0	0	0	0	0	0	0	1	0	0	0	1	0	1	1	0	0	1	5	5	0	0	1	1	0	1	0	0	0	0	0
	-99	-99	-99	-99	-99	-99	-99	-99	-99																												-99	-99	-99	-99
3543	5	0	0	0	0	0	0	0	1	1	1	1	0	0	0	0	0	0	0	1	1	1	0	0	0	0	0	0	0	1	1	1	1	1	0	1	4	4	0	0	1	1	2	1	1	0	1	0	0
4075	5	0	0	0	0	0	0	0	0	0	0	1	0	0	0	0	1	0	0	0	1	0	0	0	1	0	0	0	0	1	0	0	1	0	0	3	4	4	0	0	1	1	0	0	0	0	1	0	0
4223	6	0	0	0	0	0	0	0	1	0	0	0	0	0	0	0	0	0	0	0	0	1	0	0	0	0	0	0	0	2	1	1	0	1	1	1	5	5	0	0	0	0	0	1	0	0	0	0	0
2284	1	0	1	0	0	0	3	0	0	1	1	0	0	0	0	0	1	0	0	0	0	0	0	0	0	0	0	0	0	1	0	0	0	1	1	1	4	5	0	0	1	0	1	1	0	0	1	0	0
3420	4	0	0	0	0	0	3	1	1	1	0	1	0	0	2	0	1	2	1	2	1	2	2	1	1	1	1	1	2	1	1	1	2	1	2	1	5	5	0	0	2	1	1	2	1	0	2	0	0
2360	4	0	0	0	0	0	0	0	0	0	0	0	0	0	0	0	0	0	0	0	0	0	0	0	0	0	0	0	0	0	0	0	0	1	0	2	3	4	0	0	1	0	0	1	0	0	0	0	0
2779	2	0	0	0	0	0	3	0	0	0	0	2	0	0	1	0	1	0	0	1	2	0	0	0	0	0	0	0	0	1	1	0	0	0	1	1	5	5	0	0	0	0	1	1	0	0	0	0	0
2206	2	0	0	0	0	0	0	0	0	1	0	1	0	0	0	1	0	0	1	1	1	0	1	0	1	0	0	1	0	1	1	1	1	1	0	1	5	5	0	0	1	1	2	2	1	0	0	0	0
2558	3	0	0	0	0	0	0	0	0	1	0	0	0	0	0	0	0	0	0	0	0	0	0	0	0	0	0	1	0	1	1	1	0	1	0	1	4	4	0	0	1	1	1	0	0	1	0	0	0
1231	1	0	0	0	0	0	3	0	0	0	0	2	0	0	1	0	0	1	0	2	1	0	1	2	0	1	1	1	0	1	1	0	0	1	0	1	5	5	0	0	1	1	1	1	1	1	1	0	0
1927	5	0	0	0	0	0	0	0	0	0	0	0	0	0	0	0	1	0	0	0	2	0	0	0	0	1	0	0	0	1	1	0	0	1	1	1	5	4	0	0	1	0	1	3	1	0	0	0	0
2663	5	0	0	0	0	0	0	0	0	0	0	0	0	0	0	0	0	0	0	0	0	0	0	0	0	0	0	0	0	0	0	0	0	0	0	1	5	2	0	0	0	0	0	1	1	1	0	0	0
1094	4	0	0	0	0	0	0	0	1	0	0	0	0	0	0	0	0	0	0	0	2	0	0	0	0	1	0	0	1	1	1	0	0	0	0	1	5	4	0	0	0	0	1	1	1	0	0	0	0
2185	3	0	0	0	0	0	0	0	0	1	0	1	0	0	0	0	0	0	0	1	1	0	0	0	0	0	0	0	0	1	1	1	1	1	1	1	3	5	0	0	1	0	0	0	1	0	0	0	0
2245	2	0	0	0	0	0	0	0	0	0	0	0	0	0	0	0	0	0	0	0	0	0	0	0	0	0	0	0	0	1	1	0	0	1	1	1	5	4	0	0	0	1	0	1	0	0	0	0	0
3860	3	0	0	0	0	0	0	0	0	2	1	1	1	0	0	1	2	2	0	1	0	0	0	1	0	0	0	0	0	2	1	2	1	1	1	1	4	4	0	0	2	2	0	2	2	1	0	0	0
1026	5	0	0	0	0	0	0	0	0	0	0	0	0	0	0	0	0	0	0	1	0	0	1	0	0	0	0	0	0	0	1	1	0	0	1	1	3	4	0	0	1	0	0	1	1	0	0	0	0
2736	6	0	0	0	0	0	3	1	1	0	0	1	0	0	0	0	0	0	0	1	0	1	0	1	0	0	0	0	0	0	0	0	0	0	2	1	4	5	0	0	1	1	3	1	1	1	0	0	0
2835	3	0	0	0	0	0	0	0	1	0	0	0	0	0	0	0	0	0	0	0	1	1	0	0	0	0	0	0	0	1	0	0	0	0	0	1	5	5	0	0	0	0	1	1	0	1	0	0	0
2169	6	0	0	0	0	0	0	1	1	0	0	1	0	0	0	0	0	0	1	0	1	0	0	0	0	0	0	1	0	1	1	0	0	1	1	1	3	3	0	0	0	0	1	0	0	0	0	0	0
4157	5	0	0	0	0	0	3	0	0	1	0	1	0	0	0	0	0	0	1	1	1	0	0	0	2	0	0	0	0	1	0	1	1	1	0	1	5	5	0	0	0	1	1	1	0	0	1	0	0
2639	3	0	0	0	0	0	0	0	0	0	0	0	0	0	0	0	0	0	0	0	0	0	0	0	0	0	0	0	0	0	0	1	1	1	0	1	4	4	0	0	1	0	1	1	0	0	0	0	0
1566	4	0	0	0	0	0	0	0	1	0	0	1	1	0	0	0	1	0	1	0	1	0	0	0	0	0	0	1	1	2	2	1	1	1	1	1	4	3	0	0	1	1	1	1	0	0	0	0	0
1257	5	0	0	0	0	0	3	0	0	0	0	0	0	0	0	0	0	0	0	0	0	0	0	0	0	0	0	0	0	0	0	0	0	0	0	2	5	5	0	0	0	0	0	0	0	0	0	0	0
2815	2	0	0	0	0	0	3	0	0	0	0	0	0	0	0	0	0	0	0	0	0	0	0	0	0	0	0	0	0	1	1	0	0	0	0	1	5	5	0	0	1	1	1	1	0	1	0	0	0
2436	6	0	0	0	0	0	3	1	1	0	0	2	0	1	0	0	1	0	0	2	0	0	0	1	1	0	0	1	1	1	1	1	1	1	0	1	4	5	0	0	1	1	1	1	2	1	1	0	0
3586	4	0	0	0	0	0	0	0	1	1	0	2	1	0	0	0	0	0	1	2	2	0	0	0	0	1	0	1	0	1	1	0	0	0	0	1	4	4	0	0	1	1	0	1	3	0	1	1	0
3397	4	0	0	0	0	0	0	0	0	0	0	1	0	1	0	0	0	0	1	1	1	0	0	0	0	0	0	0	0	1	0	0	0	0	0	1	3	3	0	0	1	1	0	1	0	0	0	0	0
3186	3	0	0	0	0	0	0	0	1	1	0	0	0	0	0	0	0	0	0	0	0	0	0	0	0	0	0	0	0	1	1	1	0	1	0	1	5	4	0	0	0	0	1	1	1	0	0	0	0
2773	5	0	1	0	0	0	3	1	1	0	1	2	0	0	0	0	0	0	0	1	2	0	0	0	0	0	1	1	0	1	1	1	1	1	1	1	5	4	0	0	1	1	0	1	1	1	2	0	0
4013	4	0	0	0	0	0	0	0	0	1	0	1	1	0	0	0	0	0	0	0	1	0	0	1	0	0	0	0	0	1	2	0	1	0	2	1	4	3	0	0	1	1	0	1	0	1	0	0	0
101	3	0	0	0	0	0	0	0	0	0	0	0	0	0	1	0	0	0	0	0	0	0	0	0	0	0	0	0	0	0	0	0	0	0	0	1	5	3	0	0	0	0	0	0	0	0	0	0	0
2830	4	0	0	0	0	0	0	0	1	0	1	0	1	0	0	0	0	0	0	0	1	0	0	0	2	0	0	0	0	2	1	1	2	2	1	1	5	5	0	0	3	3	3	1	0	3	2	0	0
2702	1	0	0	0	0	0	3	0	0	0	1	1	0	0	0	0	1	0	0	0	2	0	0	0	0	1	0	0	0	1	1	1	1	1	1	1	4	3	0	0	0	1	0	1	0	0	0	0	0
1028	2	0	1	0	0	0	0	0	0	0	0	0	0	0	0	0	0	0	0	0	0	0	0	0	0	0	0	0	0	0	0	0	0	0	0	1	3	4	0	0	0	0	0	0	0	0	0	0	0
2259	3	0	0	0	0	0	0	0	0	1	1	1	0	0	1	0	1	0	0	1	2	2	0	0	1	1	0	0	0	1	1	0	0	1	1	2	5	5	0	0	2	1	2	3	2	0	2	1	0
462	4	0	1	0	0	0	0	0	0	0	1	0	0	0	0	0	0	0	0	1	1	0	0	1	0	0	0	1	0	2	2	0	0	1	1	2	4	4	0	0	0	0	1	0	2	0	1	1	0
3014	4	0	0	0	0	0	0	0	0	0	0	0	0	0	0	0	0	0	0	0	0	0	0	0	0	0	0	0	0	0	0	0	0	0	0	2	3	5	0	0	0	1	1	1	0	0	0	0	0
4144	5	0	0	0	0	0	0	0	0	0	0	0	0	0	0	0	0	0	0	0	0	0	0	0	0	0	0	0	0	0	0	0	0	0	0	1	2	4	0	0	0	0	0	1	0	1	0	0	0
2578	2	0	0	0	0	0	3	0	0	1	1	1	0	0	0	0	0	0	0	1	0	1	0	0	0	1	0	1	0	1	1	1	0	1	2	2	5	5	0	0	1	2	1	3	1	1	1	0	0
662	4	0	0	0	0	0	0	2	2	0	0	2	1	0	0	0	0	0	1	2	2	1	1	0	1	1	0	1	2	2	2	2	2	2	1	1	5	5	0	0	0	1	1	0	0	0	0	0	0
1637	6	0	0	0	0	0	0	1	1	0	1	0	0	1	0	0	0	0	1	1	1	0	1	0	1	1	0	0	1	1	1	1	1	1	0	1	4	5	0	0	1	1	0	0	0	0	1	0	0
3758	6	0	0	0	0	0	0	1	2	0	0	0	0	1	0	0	0	0	0	1	1	0	1	0	0	1	0	0	1	1	1	1	1	0	1	3	3	5	0	0	3	3	3	3	3	3	2	1	0
2723	5	0	0	0	0	0	0	0	1	0	0	0	0	0	0	0	0	0	0	0	0	0	0	0	0	0	0	0	1	0	0	0	0	0	0	1	4	3	0	0	0	0	0	0	0	0	0	0	0
518	4	0	0	0	0	0	0	0	0	0	0	0	1	0	1	0	0	0	0	0	0	0	1	0	0	0	0	0	0	0	2	2	1	2	1	1	5	4	0	0	1	1	0	0	0	0	0	0	0
1953	3	0	0	0	0	0	0	0	0	0	0	0	0	0	0	0	0	0	0	0	0	0	0	0	0	0	0	0	0	0	0	0	0	0	0	1	5	4	0	0	0	0	0	0	0	0	0	0	0
3053	4	0	0	0	0	0	0	0	1	1	0	1	1	1	1	0	1	1	1	0	2	0	0	0	1	1	0	0	1	1	2	1	0	1	1	1	5	5	0	0	1	2	1	2	1	1	3	0	0
3392	3	0	0	0	0	0	0	0	0	0	0	1	0	1	0	0	1	0	0	1	1	0	0	0	0	1	0	0	0	1	1	1	1	1	0	1	4	3	0	0	2	1	1	2	3	1	0	0	0
2675	4	0	0	0	0	0	0	0	0	0	1	0	0	0	0	0	0	0	0	0	2	0	1	1	0	0	0	0	0	0	1	0	0	0	2	1	5	5	0	0	0	0	0	0	1	0	1	0	0
2672	3	0	0	0	0	0	0	0	0	1	0	0	0	1	0	0	0	0	0	1	0	0	0	1	0	0	0	0	0	1	0	1	1	1	0	1	4	3	0	0	1	1	0	1	1	1	1	0	0
991	5	0	0	0	0	0	0	1	1	1	0	1	0	0	0	1	0	0	1	1	0	0	0	1	1	0	0	0	1	1	0	0	1	1	1	1	3	3	0	0	2	1	2	2	2	1	1	1	0
2812	4	0	0	0	0	0	0	1	2	0	1	1	0	0	0	2	0	0	0	1	1	0	0	1	0	1	0	0	1	1	1	0	0	0	0	1	5	3	0	0	1	1	3	2	1	0	2	0	0
485	3	0	0	0	0	0	0	0	1	1	1	1	0	0	1	0	0	0	0	1	1	0	1	1	1	0	0	0	0	1	2	1	1	1	1	1	4	4	0	0	1	1	0	1	1	0	0	0	0
1334	1	0	0	0	0	0	0	0	0	0	0	0	0	0	0	0	0	0	0	0	0	0	0	0	0	0	0	0	0	0	0	0	0	0	0	1	5	3	0	0	0	0	0	0	0	0	0	0	0
1506	3	0	0	0	0	0	3	1	1	1	1	0	0	0	0	0	0	1	0	1	2	1	0	1	1	1	0	0	0	2	2	2	1	2	1	1	5	4	0	0	1	1	0	1	0	0	0	0	0
1428	4	0	0	0	0	0	0	0	1	0	0	0	0	0	0	0	0	0	0	0	0	0	0	0	0	0	0	0	1	0	0	0	0	0	0	1	5	5	0	0	1	1	1	1	0	0	0	0	0
1990	2	0	0	0	0	0	3	0	0	0	0	0	0	0	0	0	1	0	0	1	0	0	0	1	0	0	0	0	0	1	1	0	0	1	0	1	5	5	0	0	1	1	1	3	3	1	1	0	2
160	3	0	0	0	0	0	0	0	0	0	0	0	0	0	0	0	0	0	0	1	0	0	0	0	0	0	0	0	0	1	1	0	0	0	0	1	4	4	0	0	0	0	1	1	0	0	0	0	0
1306	2	0	0	0	0	0	0	0	0	0	0	0	0	0	0	1	0	1	0	0	0	0	0	1	0	0	0	0	0	1	1	0	0	0	1	1	3	3	0	0	0	0	1	2	0	0	0	0	0
1429	3	0	0	0	0	0	0	0	0	0	0	0	0	0	0	0	0	0	0	0	0	0	0	0	0	0	0	0	0	0	1	0	0	1	0	2	5	5	0	0	1	0	0	0	0	0	0	0	0
1342	3	0	0	0	0	0	0	0	0	0	0	0	0	1	0	0	0	0	0	0	1	0	0	0	0	0	1	0	0	1	0	1	0	1	0	1	5	5	0	0	1	1	2	1	1	0	0	0	0
852	3	0	0	0	0	0	0	0	1	0	1	2	0	0	0	0	0	0	0	1	2	0	1	0	0	1	0	0	0	1	1	2	1	1	1	1	5	3	0	0	1	1	2	3	1	2	1	1	0
	-99	-99	-99	-99	-99	-99	-99	-99	-99																												-99	-99	-99	-99
3602	3	0	0	0	0	0	0	0	0	0	0	1	0	0	0	0	0	0	0	1	2	0	1	2	0	0	0	0	0	1	1	1	0	0	1	1	5	5	0	0	1	1	0	0	0	1	0	0	0
3701	4	0	0	0	0	0	0	0	1	1	0	1	0	0	0	0	0	0	0	1	1	0	0	1	0	0	0	0	0	1	1	1	1	1	1	1	5	4	0	0	1	0	1	1	1	0	0	0	0
761	4	0	0	0	0	0	0	1	0	0	0	0	0	0	0	0	0	0	0	0	1	0	0	0	0	1	0	0	0	1	1	1	1	1	0	1	5	5	0	0	2	1	1	1	3	1	1	0	0
489	3	0	0	0	0	0	0	0	0	0	0	0	0	0	0	0	0	0	0	0	0	0	0	0	0	0	0	0	0	1	0	0	1	1	0	1	5	3	0	0	0	1	1	1	1	1	1	0	0
577	1	0	0	0	0	0	0	0	0	0	0	0	0	0	0	0	0	0	0	0	0	0	0	0	0	0	0	0	0	1	1	0	0	1	0	2	5	5	0	0	0	0	0	1	0	0	0	0	0
4133	4	0	0	0	0	0	0	0	0	0	0	0	0	0	1	0	0	0	0	1	0	1	0	0	0	0	0	0	0	0	0	0	0	1	0	2	5	4	0	0	0	0	0	0	0	0	0	0	0
2092	3	0	1	0	0	0	3	0	0	0	0	0	0	0	0	0	0	0	0	1	0	0	0	0	1	0	0	0	0	2	1	1	1	1	0	1	4	5	0	0	1	0	0	1	1	0	1	0	0
469	4	0	0	0	0	0	0	0	0	0	0	1	1	0	0	0	0	0	0	1	1	2	0	0	1	1	0	0	0	2	1	2	2	2	2	1	5	5	0	0	1	1	2	1	0	0	2	0	0
	-99	-99	-99	-99	-99	-99	-99	-99	-99																												-99	-99	-99	-99
2986	6	0	0	0	0	0	0	1	1	0	1	0	0	0	0	0	0	0	0	0	0	0	0	0	1	0	0	1	1	1	1	1	1	1	0	2	5	5	0	0	0	0	0	0	0	0	0	0	0
820	3	0	0	0	0	0	0	0	1	1	0	1	0	2	0	0	1	0	0	0	1	1	1	1	0	1	0	0	0	2	2	1	1	1	0	1	5	3	0	0	1	1	1	3	3	3	2	1	0
3023	3	0	1	0	0	0	3	1	1	1	0	0	1	1	1	0	2	1	0	1	2	2	1	0	1	1	0	0	1	1	2	1	2	2	0	1	4	5	0	0	1	1	2	2	2	1	2	3	0
50	6	0	0	0	0	0	0	0	1	0	0	0	0	0	0	0	0	0	0	1	1	0	0	0	0	0	0	1	0	1	1	1	1	1	0	1	4	3	0	0	1	1	1	2	2	2	1	1	0
1929	3	0	0	0	0	0	0	0	0	0	1	0	0	0	0	0	0	0	0	1	2	0	0	1	0	0	0	0	1	1	1	0	0	1	0	1	5	3	0	0	0	0	0	0	0	0	0	0	0
2489	4	0	0	0	0	0	3	0	1	1	0	0	1	1	0	0	0	0	1	0	2	2	1	2	1	0	0	0	1	1	1	1	1	1	1	1	5	5	0	0	2	1	2	2	1	1	3	0	0
79	2	0	0	0	0	0	3	0	0	0	0	0	0	0	0	0	0	0	0	0	0	0	0	0	0	0	0	0	0	0	1	1	1	1	0	1	5	4	0	0	0	1	0	1	0	1	0	0	0
1288	5	0	0	0	0	0	0	0	0	0	1	1	0	0	0	0	0	0	0	1	1	1	1	0	0	0	0	0	0	0	1	0	0	0	0	1	4	4	0	0	1	1	2	1	0	1	1	0	0
3484	5	0	0	0	0	0	0	1	0	1	0	0	1	0	0	0	0	0	1	1	1	0	0	0	0	0	0	1	1	2	2	1	0	1	1	2	4	3	0	0	1	1	0	1	0	1	1	1	1
3829	4	0	0	0	0	0	0	1	1	2	2	2	1	0	0	1	0	0	1	2	2	1	1	1	0	2	1	2	1	2	2	2	2	2	2	1	3	4	0	0	1	2	2	3	1	1	2	0	0
4024	6	0	0	0	0	0	0	0	0	0	0	0	0	0	0	0	0	0	0	1	1	1	0	0	0	0	0	0	1	0	1	0	0	0	0	1	5	5	0	0	1	1	1	1	0	0	1	0	0
1622	4	0	0	0	0	0	0	0	0	0	0	0	0	0	0	0	0	0	0	0	0	0	0	0	0	0	0	0	0	0	0	0	0	0	0	1	4	4	0	0	1	0	0	1	0	0	0	0	0
3319	2	0	1	0	0	0	0	0	0	0	0	0	0	0	0	0	0	0	0	0	0	0	0	0	0	0	0	0	0	0	0	0	0	0	0	1	5	3	0	0	1	0	0	1	0	0	0	0	0
3228	5	0	0	0	0	0	3	1	1	1	2	1	0	0	1	0	2	1	1	0	2	0	2	0	1	1	2	2	2	1	1	1	1	1	1	1	4	2	0	0	2	2	3	3	2	1	3	0	0
835	3	0	0	0	0	0	0	0	0	1	0	0	0	0	1	0	0	0	0	1	0	0	0	0	0	0	0	0	0	2	1	0	0	0	1	2	4	3	0	0	1	1	0	1	0	0	0	0	0
157	3	0	0	0	0	0	0	0	0	0	2	0	0	0	0	0	0	0	0	0	0	0	0	0	0	1	0	0	0	0	1	0	0	1	0	1	5	3	0	0	1	0	0	1	0	0	0	0	0
4310	5	0	0	0	0	0	0	1	1	0	0	0	0	0	0	0	0	0	0	1	1	0	1	0	0	1	0	0	0	2	1	1	2	2	0	1	4	5	0	0	0	0	1	2	0	0	1	0	0
3767	4	0	0	0	0	0	0	0	0	0	0	0	0	0	0	0	0	0	0	0	0	1	0	0	0	0	0	0	1	1	0	1	0	1	0	1	5	5	0	0	1	1	0	1	0	0	1	0	0
2113	6	0	0	0	0	0	0	1	1	0	0	0	0	0	0	0	0	0	0	1	0	0	1	0	2	0	0	0	0	1	1	1	1	2	1	1	5	5	0	0	1	1	0	3	0	0	1	0	0
1722	4	0	0	0	0	0	0	0	1	1	0	1	0	0	0	0	0	0	0	1	0	0	0	0	0	0	0	0	1	2	1	1	1	1	1	1	4	4	0	0	1	1	0	2	1	1	0	0	0
937	4	0	0	0	0	0	0	0	1	0	0	1	0	0	0	0	0	0	0	0	0	0	0	0	0	0	0	0	0	0	0	0	0	0	0	1	3	3	0	0	2	1	0	1	1	0	0	0	0
2289	3	0	0	0	0	0	0	0	1	1	0	1	0	0	1	0	0	0	0	2	1	0	0	0	0	0	0	0	0	1	2	1	1	1	1	1	4	3	0	0	1	1	0	1	0	1	0	0	0
1190	4	0	0	0	0	0	0	1	1	1	0	1	0	0	0	0	0	0	0	0	0	0	0	0	0	0	0	0	0	1	1	1	1	1	1	1	5	5	0	0	1	0	1	1	1	1	1	1	0
770	4	0	0	0	0	0	0	0	0	0	0	0	0	0	0	0	0	0	0	0	0	0	1	0	0	1	0	1	0	1	1	0	1	0	1	1	4	3	0	0	1	1	0	0	1	1	0	0	1
983	6	0	0	0	0	0	0	0	1	0	0	1	0	0	0	0	1	0	0	0	0	0	1	0	0	0	0	0	1	0	0	1	0	0	0	1	4	3	0	0	1	1	0	1	0	0	0	1	0
764	3	0	0	0	0	0	0	0	0	1	0	1	0	0	0	1	1	0	0	1	2	1	0	1	1	0	0	1	1	1	1	0	0	1	1	1	4	4	0	0	1	1	0	1	1	1	0	0	0
901	4	0	0	0	0	0	0	0	1	0	0	0	0	0	1	1	0	0	0	1	2	0	0	1	0	1	0	0	0	2	1	1	1	1	1	1	5	4	0	0	1	0	1	3	0	0	1	0	0
720	6	0	0	0	0	0	3	0	0	0	0	0	0	0	0	0	0	1	0	0	0	0	0	0	1	0	0	0	0	0	1	0	0	0	1	1	3	4	0	0	1	1	1	2	1	0	0	0	0
2707	4	0	0	0	0	0	0	0	1	0	0	2	0	0	0	0	0	0	0	0	0	0	0	0	0	0	0	0	0	1	1	0	0	0	0	1	4	4	0	0	1	0	1	0	1	0	0	0	0
1872	2	0	0	0	0	0	0	0	0	1	0	1	0	0	0	0	1	0	0	1	1	0	0	0	0	1	0	0	0	1	1	1	0	0	0	1	4	4	0	0	1	1	0	1	1	1	1	0	0
758	4	0	0	0	0	0	0	0	0	1	1	0	0	0	0	0	0	0	0	0	2	1	0	0	0	0	0	0	0	1	1	0	0	1	1	1	5	5	0	0	0	0	1	1	0	1	0	1	0
4098	6	0	0	0	0	0	0	0	1	0	0	0	0	0	0	0	0	0	0	1	0	0	0	0	0	0	0	0	0	0	0	0	0	0	0	1	3	3	0	0	1	0	1	1	2	0	1	0	0
2785	3	0	0	0	0	0	0	0	0	0	0	1	0	0	0	0	0	1	0	1	2	1	0	0	0	0	0	0	0	1	0	1	0	1	0	2	5	4	0	0	1	1	0	1	0	0	0	0	0
3966	5	0	0	0	0	0	0	0	1	0	1	0	0	0	0	0	0	0	0	0	0	0	0	0	0	0	0	0	0	0	1	0	0	0	1	1	5	5	0	0	0	0	1	1	0	0	0	0	0
3378	3	0	0	0	0	0	0	0	1	0	0	1	0	0	0	0	1	0	0	0	0	0	0	1	0	0	0	0	0	1	2	1	1	0	0	1	4	4	0	0	0	0	1	1	1	0	1	0	0
402	3	0	0	0	0	0	0	0	0	0	1	1	0	0	0	0	2	0	0	0	1	0	0	0	0	1	0	0	0	1	2	1	0	2	1	1	3	4	0	0	1	0	1	1	1	1	0	0	0
2030	4	0	0	0	0	0	0	0	0	0	0	1	0	0	0	0	1	0	0	0	1	0	0	0	0	0	0	0	1	0	1	0	0	1	0	1	5	5	0	0	1	2	0	1	1	0	1	0	0
4347	5	0	0	0	0	0	0	0	1	0	0	0	0	0	0	0	0	0	0	0	0	0	0	0	0	0	0	0	0	1	1	0	0	1	1	1	5	5	0	0	0	1	1	0	0	0	0	0	0
1357	2	0	0	0	0	0	0	0	0	1	0	2	0	0	0	0	1	0	0	1	1	0	1	1	0	0	0	0	0	2	2	1	2	2	0	1	4	5	0	0	1	1	0	1	0	1	1	1	0
1865	4	0	0	0	0	0	0	0	1	1	0	0	0	0	0	0	0	0	0	0	1	0	0	1	1	0	0	0	0	0	0	0	0	0	1	1	4	4	0	0	1	1	1	1	1	1	1	0	0
1478	3	0	0	0	0	0	0	0	0	1	0	2	2	0	2	0	2	1	2	1	2	2	1	1	1	1	0	1	0	1	2	2	2	1	2	1	5	5	0	0	2	2	3	3	2	2	3	0	1
3982	3	0	0	0	0	0	3	0	2	0	0	0	0	0	0	0	0	0	0	0	1	0	1	0	0	1	1	0	1	1	1	1	1	1	1	1	5	5	0	0	3	3	3	3	2	3	3	0	0
3819	5	0	0	0	0	0	0	0	0	0	0	0	0	0	0	0	0	0	0	0	2	0	0	0	0	1	0	0	0	1	0	1	1	1	0	1	4	4	0	0	2	1	1	1	1	1	2	1	1
1951	2	0	0	0	0	0	0	0	0	0	0	0	0	0	0	0	0	0	0	1	1	0	0	1	0	0	0	0	0	1	1	0	0	0	0	1	5	5	0	0	0	0	1	1	0	0	1	0	0
1800	4	0	0	0	0	0	0	1	1	0	0	2	2	0	0	0	0	0	1	2	2	0	0	0	1	0	0	0	2	1	1	1	1	1	1	1	5	5	0	0	3	3	3	3	3	0	2	0	0
2084	3	0	0	0	0	0	0	1	1	1	1	2	0	0	0	0	2	0	0	1	2	0	0	1	0	1	0	0	1	2	1	1	1	2	1	1	5	5	0	0	1	0	1	1	0	0	0	0	0
	-99	-99	-99	-99	-99	-99	-99	-99	-99																												-99	-99	-99	-99
3292	4	0	0	0	0	0	0	0	1	2	0	2	1	0	1	0	0	0	1	1	1	0	0	0	1	2	0	1	1	2	2	1	1	1	1	1	4	5	0	0	2	2	0	2	0	1	1	0	0
724	2	0	0	0	0	0	0	0	0	0	0	0	0	0	0	0	0	0	0	0	0	0	1	0	0	0	0	0	0	1	1	0	0	0	0	1	5	5	0	0	2	1	0	2	1	1	0	1	0
505	6	0	0	0	0	0	3	0	1	1	0	0	1	1	0	0	0	0	1	1	1	1	0	0	1	0	0	0	1	1	1	0	0	0	0	1	4	3	0	0	1	0	0	0	0	0	1	0	0
569	4	0	0	0	0	0	0	0	0	0	0	0	0	0	0	0	0	0	0	0	0	0	0	0	0	0	0	0	0	1	1	0	0	1	0	1	5	5	0	0	1	0	0	1	1	0	0	0	0
598	6	0	0	0	0	0	0	0	0	0	0	0	0	0	0	0	0	0	0	0	0	0	0	0	0	0	0	0	0	1	1	0	0	0	0	1	5	4	0	0	0	0	0	0	0	0	0	0	0
2080	3	0	0	0	0	0	0	0	0	0	0	0	0	1	0	0	0	0	0	0	0	0	0	0	0	1	0	0	0	1	1	0	0	1	0	1	5	5	0	0	1	1	0	2	1	1	1	0	0
708	2	0	0	0	0	0	0	0	0	1	1	0	0	0	0	0	0	0	0	0	1	0	0	0	0	0	0	0	0	1	0	1	0	1	0	1	5	3	0	0	0	0	0	2	0	0	1	0	0
54	3	0	0	0	0	0	0	0	0	0	0	0	0	0	0	0	0	0	0	0	0	0	0	0	0	0	0	0	0	1	0	0	0	0	0	2	5	5	0	0	0	0	0	0	0	0	0	0	0
1131	5	0	0	0	0	0	0	0	0	0	0	0	0	0	1	0	0	0	0	0	0	0	0	0	0	0	0	0	0	1	1	1	1	1	0	1	5	5	0	0	1	1	2	2	0	0	1	0	0
3520	4	0	0	0	0	0	3	0	1	0	1	0	0	0	1	0	0	0	0	0	0	0	0	0	0	0	0	1	1	1	1	0	1	0	1	1	4	4	0	0	1	0	1	2	0	0	0	0	0
1608	4	0	1	0	0	0	0	0	1	0	0	0	0	0	0	0	0	0	0	0	2	0	0	0	0	0	0	0	0	1	1	1	1	1	0	1	4	4	0	0	0	1	1	1	1	0	1	0	0
3416	3	0	0	0	0	0	0	0	1	0	0	0	0	1	0	0	0	0	0	0	0	0	0	0	0	0	0	0	0	1	1	0	0	0	1	1	4	4	0	0	1	1	1	2	0	0	0	0	0
1825	2	0	0	0	0	0	3	0	0	0	2	2	1	0	0	0	0	0	2	1	2	0	0	0	1	0	0	0	1	1	1	2	1	1	2	1	5	5	0	0	1	2	2	2	0	3	0	0	1
2052	2	0	0	0	0	0	0	0	1	0	0	0	0	0	0	0	0	0	1	1	1	0	1	0	0	1	0	0	0	1	2	1	1	1	1	1	5	3	0	0	2	1	1	2	2	1	2	0	0
1632	4	0	0	0	0	0	0	0	1	1	0	0	0	0	0	0	0	0	0	0	0	0	0	0	0	0	0	0	0	1	1	1	1	1	1	1	5	5	0	0	2	0	1	3	1	0	0	0	0
1027	3	0	0	0	0	0	0	2	2	0	0	1	0	0	0	0	0	0	1	1	1	0	0	0	0	1	0	0	1	0	1	0	0	0	0	1	5	5	0	0	1	1	1	1	0	1	1	0	0
	-99	-99	-99	-99	-99	-99	-99	-99	-99																												-99	-99	-99	-99
273	6	0	0	0	0	0	0	0	0	0	0	0	1	0	1	0	0	0	1	0	0	0	0	0	0	0	0	0	0	0	1	1	1	0	1	1	4	4	0	0	0	0	1	1	0	0	0	0	0
1282	6	0	0	0	0	0	0	1	1	0	0	0	0	0	0	0	0	0	0	1	0	0	0	0	0	1	0	0	1	0	1	0	0	0	0	1	5	5	0	0	0	0	1	0	0	0	0	0	0
607	3	0	0	0	0	0	0	0	1	0	0	0	0	0	0	0	0	0	0	0	0	0	1	0	0	0	0	0	1	0	0	0	0	0	0	1	5	5	0	0	1	1	1	1	1	0	1	1	0
1672	5	0	1	0	0	0	0	0	0	0	0	0	0	0	0	0	0	0	0	0	0	0	1	2	1	0	0	1	1	1	1	2	1	1	1	1	5	5	0	0	0	0	1	1	0	1	0	0	0
4050	5	0	0	0	0	0	0	1	1	1	0	0	0	0	0	0	0	0	1	0	0	0	0	1	0	0	0	0	1	0	0	0	0	0	0	1	5	5	0	0	1	1	1	0	1	0	0	0	0
3413	4	0	0	0	0	0	3	0	1	0	1	1	0	0	0	0	1	0	0	1	1	1	1	0	0	0	0	0	0	1	1	1	0	1	1	1	4	1	0	0	1	0	1	1	1	0	1	0	0
3677	4	0	0	0	0	0	0	0	0	2	0	1	0	0	0	0	1	0	0	1	1	0	1	0	1	1	0	0	0	1	0	1	1	2	0	1	4	5	0	0	1	1	1	1	2	1	1	0	0
1200	2	0	0	0	0	0	3	1	1	1	0	1	1	0	1	0	0	1	1	2	1	1	0	0	1	0	0	0	0	0	1	1	1	1	1	1	5	5	0	0	3	2	1	3	1	3	3	1	1
2962	2	0	0	0	0	0	0	0	0	1	0	1	0	0	0	0	0	0	1	2	2	1	2	2	1	0	0	0	0	1	1	1	1	2	1	1	5	5	0	0	3	1	3	3	3	3	3	1	1
703	2	0	0	0	0	0	0	0	0	0	1	1	0	0	0	0	1	0	0	1	1	0	0	1	0	0	0	0	0	0	0	0	0	0	1	1	5	4	0	0	3	2	3	3	2	0	0	0	0
432	5	0	0	0	0	0	0	0	1	0	0	0	0	0	0	0	0	0	0	1	0	0	0	0	0	0	0	0	0	1	1	1	1	2	1	1	3	3	0	0	1	1	1	2	2	3	1	0	1
561	5	0	0	0	0	0	0	0	0	0	0	0	1	0	0	0	0	0	0	1	0	0	0	1	0	0	0	0	1	0	1	1	1	0	0	1	5	5	0	0	1	0	1	1	0	0	0	1	0
62	6	0	0	0	0	0	0	0	1	1	0	0	1	0	1	0	0	0	1	0	0	1	1	0	0	1	0	1	1	1	0	1	1	1	0	1	5	5	0	0	0	0	1	1	0	1	0	0	0
1289	3	0	0	0	0	0	0	0	0	1	0	0	0	0	0	0	0	0	0	0	0	0	1	0	0	0	0	0	0	1	1	1	0	0	0	1	5	5	0	0	1	1	1	1	2	0	0	0	0
1920	4	0	0	0	0	0	0	0	0	1	0	0	1	0	0	0	0	0	1	0	0	0	0	0	0	0	0	0	0	1	1	1	1	2	0	3	5	4	0	0	2	1	0	1	0	0	3	2	0
1665	4	0	0	0	0	0	0	0	1	1	2	2	1	0	1	1	1	0	0	0	2	1	0	1	1	1	0	1	1	1	1	1	2	1	2	1	3	3	0	0	1	1	1	2	1	0	1	1	0
1367	3	0	0	0	0	0	0	0	1	1	1	0	0	0	0	0	0	0	0	1	1	0	0	1	0	0	0	0	0	1	1	0	0	0	0	1	5	5	0	0	0	1	0	1	0	0	1	0	0
177	3	0	0	0	0	0	0	0	0	0	0	0	0	0	0	0	0	0	0	0	0	0	0	0	0	0	0	0	0	0	0	0	0	0	0	1	5	5	0	0	2	0	0	1	0	0	0	0	0
2420	5	0	0	0	0	0	0	0	0	1	0	0	0	0	0	0	0	0	0	1	2	1	0	1	0	1	0	0	0	0	1	1	1	2	1	1	5	5	0	0	1	1	1	1	1	1	0	0	1
3962	4	0	0	0	0	0	0	0	0	0	0	0	0	0	0	0	0	0	0	0	0	0	1	0	0	0	0	0	0	2	2	1	1	2	1	1	5	5	0	0	0	0	0	1	1	0	0	0	0
3764	6	0	0	0	0	0	0	0	0	0	0	0	0	0	0	0	1	0	0	0	0	0	0	0	1	0	0	0	0	1	0	0	0	0	0	2	5	5	0	0	0	1	0	1	0	0	0	0	0
240	4	0	0	0	0	0	0	0	1	0	0	0	0	0	0	0	0	0	0	0	0	0	0	0	0	0	0	0	0	1	1	1	0	1	0	1	5	5	0	0	1	0	0	2	3	0	0	0	0
805	5	0	0	0	0	0	3	0	0	1	0	0	0	0	1	0	0	1	0	0	0	2	0	0	1	1	0	0	0	2	2	2	2	2	1	1	4	3	0	0	2	2	3	2	1	0	1	0	1
2581	6	0	0	0	0	0	0	1	1	0	0	0	0	2	0	1	1	0	0	0	0	0	0	0	1	1	0	0	0	1	0	2	1	2	1	1	5	5	0	0	1	1	1	1	0	1	0	0	0
1354	3	0	0	0	0	0	0	1	1	1	2	1	1	0	0	1	2	2	1	2	2	2	2	0	1	0	0	1	0	2	2	2	2	2	2	1	5	5	0	0	3	3	0	2	2	1	3	2	0
1430	1	0	0	0	0	0	3	0	0	0	1	0	0	0	0	0	0	0	0	1	0	0	0	1	0	0	0	0	0	1	0	0	0	1	0	1	4	4	0	0	0	1	0	1	0	0	0	0	0
3363	6	0	0	0	0	0	0	1	1	0	1	0	0	0	0	0	0	0	0	1	0	0	0	0	0	0	0	1	0	1	0	0	1	0	1	1	3	4	0	0	0	1	0	2	0	0	0	0	0
3154	4	0	0	0	0	0	0	0	0	0	0	1	1	0	1	0	2	1	0	0	1	0	0	0	0	1	0	0	0	1	1	1	1	2	1	1	5	5	0	0	1	1	1	1	0	0	0	0	0
3639	4	0	0	0	0	0	0	1	1	2	0	1	2	0	1	2	2	2	1	2	2	2	1	1	1	0	1	1	2	2	2	2	2	2	2	1	5	5	0	0	3	1	0	3	1	0	1	0	0
575	3	0	0	0	0	0	3	0	0	0	0	0	0	1	0	0	0	0	0	0	0	1	0	0	0	0	0	0	0	1	1	0	0	0	1	1	5	4	0	0	1	1	0	1	1	0	0	0	0
3501	1	0	0	0	0	0	3	0	0	0	2	1	0	0	0	0	1	0	0	0	1	0	1	0	0	1	0	0	0	0	1	0	0	0	0	1	4	2	0	0	1	1	1	2	2	0	0	0	0
1038	3	0	1	0	0	0	0	0	0	1	0	0	0	0	0	0	0	2	0	0	0	0	0	2	0	0	0	0	0	2	2	2	2	2	1	2	4	4	0	1	0	0	0	0	0	1	0	0	0
3723	6	0	0	0	0	0	0	0	0	0	0	0	0	0	0	0	0	1	0	0	0	1	0	0	0	0	0	0	0	1	0	0	1	1	0	2	5	5	0	0	1	0	0	1	0	0	1	0	0
2979	5	0	0	0	0	0	0	0	0	0	0	0	0	0	0	0	0	0	0	0	0	0	0	0	0	0	0	0	0	1	1	1	1	1	1	1	5	4	0	0	0	0	1	2	0	0	1	0	0
3955	4	0	0	0	0	0	0	0	0	0	0	0	0	0	0	0	1	0	0	0	2	0	0	1	0	0	0	0	0	0	0	0	0	0	0	1	3	3	0	0	1	1	1	1	1	1	1	0	0
2832	4	0	0	0	0	0	0	0	0	0	0	0	0	0	0	0	0	0	0	0	2	0	0	0	0	0	0	0	0	1	0	0	0	0	0	1	4	5	0	0	0	0	1	1	0	0	0	0	0
2346	3	0	0	0	0	0	0	0	1	1	0	0	0	1	0	0	0	1	0	0	0	1	0	0	0	0	0	0	0	1	1	1	1	1	1	1	5	3	0	0	1	0	1	1	2	0	0	0	0
3683	3	0	0	0	0	0	0	0	0	2	1	0	0	0	2	2	0	2	0	2	2	1	1	1	0	1	0	1	0	2	1	2	2	1	1	1	5	5	0	0	1	1	2	0	0	0	0	0	0
52	3	0	0	0	0	0	0	0	0	1	0	0	0	0	1	0	0	0	0	0	0	0	0	0	0	0	0	0	0	1	1	1	1	2	0	1	5	4	0	0	0	1	3	1	1	0	1	0	0
	-99	-99	-99	-99	-99	-99	-99	-99	-99																												-99	-99	-99	-99
461	5	0	1	0	0	0	0	0	2	1	1	1	0	0	0	0	0	1	0	1	2	0	0	0	1	1	1	2	1	2	2	2	2	2	2	1	4	3	2	0	1	1	1	1	1	0	0	0	0
2106	3	0	0	0	0	0	3	0	0	0	0	0	0	0	0	0	0	0	1	1	0	0	1	0	0	0	0	0	0	1	1	1	1	1	1	1	4	4	0	0	1	1	1	2	2	1	2	0	0
2401	5	0	0	0	0	0	3	0	1	0	0	0	0	0	0	0	0	0	0	1	1	0	0	0	0	1	0	0	0	1	1	0	1	1	0	1	3	3	0	0	0	0	0	1	0	0	0	0	0
609	3	0	0	0	0	0	0	0	0	1	0	0	0	0	0	0	0	0	0	0	0	0	0	0	0	0	0	0	0	1	1	0	0	1	0	2	5	5	0	0	1	0	1	1	0	0	0	0	0
1440	4	0	0	0	0	0	0	0	0	0	1	0	0	0	0	0	0	0	0	2	2	0	0	0	0	0	0	0	0	1	1	1	0	1	0	1	5	5	0	0	0	0	0	1	0	0	1	0	0
189	6	0	0	0	0	0	0	1	1	0	0	1	0	0	0	0	0	0	0	0	1	0	0	0	0	0	0	0	0	0	0	0	0	0	0	1	4	4	0	0	1	0	1	1	0	0	0	0	0
2458	5	0	0	0	0	0	0	1	1	1	1	1	0	0	0	0	0	1	0	0	1	1	0	0	0	0	0	0	2	2	2	2	2	1	1	1	3	3	0	0	1	1	0	2	1	0	0	0	0
1245	5	0	0	0	0	0	0	0	0	1	0	0	0	0	1	0	1	0	0	0	0	0	0	0	0	1	0	1	0	1	1	0	1	0	0	1	4	4	0	0	0	0	1	1	0	0	0	0	0
1819	1	0	0	0	0	0	0	0	0	0	0	0	0	1	0	0	0	0	0	0	0	0	0	0	0	0	0	0	0	0	0	0	0	0	0	2	3	5	0	0	1	0	0	0	0	0	0	0	0
407	4	0	0	0	0	0	0	1	0	1	0	0	0	0	0	0	0	1	0	1	1	0	0	0	1	0	0	0	0	2	2	1	1	1	1	2	3	4	0	0	1	1	0	1	0	1	0	0	0
45	1	0	0	0	0	0	0	0	0	0	0	1	0	1	0	0	0	0	0	1	0	0	0	0	0	1	0	0	0	1	1	0	0	0	0	2	5	4	0	0	0	0	0	1	0	0	0	0	0
872	3	0	1	0	0	0	0	0	1	1	0	1	0	0	0	0	1	0	0	0	0	1	0	1	0	0	0	0	0	1	1	0	0	1	0	1	4	5	0	0	1	1	1	1	1	1	3	0	0
143	2	0	0	0	0	0	0	0	0	1	0	1	0	0	0	0	0	0	0	0	1	0	1	0	0	0	0	0	0	2	2	1	1	1	1	1	5	5	0	0	1	0	1	0	0	1	0	0	0
4402	3	0	0	0	0	0	0	0	1	0	0	0	0	0	0	0	0	0	0	0	0	0	0	0	0	0	0	0	0	1	0	0	0	1	0	1	5	5	0	0	0	0	0	0	0	0	0	0	0
695	3	0	0	0	0	0	0	0	0	0	0	1	0	0	1	0	0	0	0	0	1	0	0	0	1	0	0	0	1	1	1	0	0	1	1	1	5	4	0	0	2	2	0	3	1	2	1	1	0
3385	4	0	0	0	0	0	0	0	0	0	0	0	0	0	0	0	0	0	0	1	0	0	0	0	0	0	0	0	0	0	0	0	0	0	0	1	5	4	0	0	1	0	0	0	0	0	0	0	0
1325	5	0	0	0	0	0	0	1	1	0	0	1	0	0	0	0	1	0	0	0	1	0	0	0	0	0	0	0	0	0	0	0	0	0	0	1	5	5	0	0	1	0	1	0	0	0	0	0	0
3782	4	0	0	0	0	0	0	1	1	1	0	0	1	0	1	0	0	0	1	1	2	0	0	1	1	1	0	0	1	2	1	1	1	2	1	1	5	4	0	0	2	1	1	2	2	2	1	0	0
293	3	0	0	0	0	0	0	0	1	0	0	1	0	0	0	0	0	0	0	0	1	0	0	0	0	0	0	0	0	0	0	0	0	0	0	2	4	4	0	0	0	0	2	0	0	0	0	0	0
2424	3	0	0	0	0	0	0	0	0	1	0	0	0	0	1	0	0	0	0	1	1	2	0	0	0	2	0	0	0	1	1	0	0	0	0	3	5	4	0	0	1	1	3	1	3	2	0	0	0
3963	3	0	0	0	0	0	0	0	0	1	1	1	0	0	0	0	0	0	1	2	1	1	0	0	0	0	0	0	0	1	1	1	1	1	2	2	5	5	0	0	1	0	1	1	2	0	1	0	0
787	4	0	0	0	0	0	3	0	0	0	0	1	0	0	0	0	0	0	0	0	0	0	0	0	0	1	0	0	0	2	2	1	1	1	1	2	5	5	0	0	1	1	0	2	0	0	0	0	0
887	3	0	0	0	0	0	0	0	0	1	0	0	0	1	0	0	1	0	0	0	1	0	0	0	0	0	0	0	0	1	1	0	1	2	1	1	4	5	0	0	2	1	3	2	3	1	2	0	0
149	2	0	0	0	0	0	0	0	0	0	0	1	0	0	0	0	0	0	1	0	1	0	0	1	0	1	1	0	0	1	1	0	0	0	0	1	4	4	0	0	3	1	3	3	1	1	1	0	0
531	4	0	0	0	0	0	0	0	0	0	0	0	0	0	0	0	0	0	1	0	0	0	0	1	0	0	0	0	1	0	1	0	0	1	0	1	4	5	0	0	1	0	1	0	1	0	0	1	0
47	5	0	0	0	0	0	3	1	1	0	0	0	0	0	0	0	0	0	0	0	0	1	0	0	0	0	0	0	0	0	0	0	0	0	0	1	3	4	0	0	1	1	0	1	1	0	0	0	0
1346	4	0	0	0	0	0	0	0	0	1	0	1	0	0	1	0	0	0	0	0	1	1	0	0	1	0	0	0	0	1	1	1	1	1	1	1	5	5	0	0	0	1	1	2	1	1	1	0	0
337	1	0	0	0	0	0	3	0	0	0	0	0	0	0	0	0	2	0	0	1	0	0	0	1	0	0	0	0	0	1	0	0	1	1	0	1	5	4	0	0	0	0	0	1	0	0	0	0	0
3192	4	0	0	0	0	0	0	1	1	2	0	1	1	2	0	1	1	2	1	1	2	2	1	1	0	1	0	1	0	2	2	2	2	2	1	1	2	4	0	0	3	2	3	3	1	3	1	2	1
1715	6	0	0	0	0	0	0	0	0	0	0	1	0	1	0	0	0	0	0	0	2	0	0	0	0	0	0	0	0	1	1	1	1	1	1	1	4	3	0	0	1	1	1	1	1	0	0	0	0
3368	3	0	1	0	0	0	0	0	0	1	1	0	0	0	1	1	0	1	0	0	0	1	0	1	0	0	0	0	0	1	2	1	1	1	1	2	4	5	0	0	1	0	0	1	1	0	0	0	0
957	4	0	1	0	0	0	0	0	1	0	0	1	0	0	0	0	0	0	0	0	0	0	0	0	0	0	0	0	0	0	0	0	0	1	0	1	3	3	0	0	1	1	0	0	1	0	0	0	1
202	5	0	0	0	0	0	0	1	1	1	0	2	0	0	0	0	0	0	0	1	2	0	1	0	0	1	0	1	1	0	0	1	1	0	0	1	4	5	0	0	1	0	1	1	0	0	0	0	0
3877	3	0	0	0	0	0	0	0	1	0	0	0	1	0	0	0	0	0	1	0	0	0	1	0	1	0	0	0	1	1	1	1	1	1	1	1	4	4	0	0	1	1	0	1	0	1	0	0	0
810	1	0	0	0	0	0	3	0	0	0	0	0	0	0	0	0	1	0	0	0	2	0	0	0	0	0	0	0	0	0	0	0	0	1	0	1	5	5	0	0	0	1	1	0	0	0	0	0	0
1624	1	0	0	0	0	0	0	0	0	0	0	0	0	0	0	0	0	0	0	0	0	0	0	0	0	0	0	1	0	0	0	0	0	0	0	1	5	5	0	0	1	0	0	0	0	0	1	0	0
4037	5	0	0	0	0	0	3	0	0	0	0	1	0	1	0	0	0	0	0	0	2	0	0	0	0	0	0	0	0	0	1	0	0	1	1	1	5	5	0	0	0	0	1	0	1	0	0	0	0
2931	3	0	0	0	0	0	0	0	1	0	0	1	0	0	0	0	1	0	0	1	2	1	0	1	0	1	0	1	0	1	0	0	0	1	1	1	4	5	0	0	1	1	0	1	0	3	0	0	1
378	4	0	1	0	0	0	0	0	1	0	0	0	0	0	0	0	0	0	0	0	0	0	0	0	0	0	0	0	0	0	0	0	0	0	0	1	4	4	0	0	0	1	0	1	1	1	0	0	0
2390	5	0	1	0	0	0	0	1	2	0	0	1	0	0	0	0	0	0	0	0	1	0	0	0	0	1	0	0	0	0	1	0	0	0	0	1	4	3	0	0	1	0	1	1	1	0	1	0	0
897	2	0	0	0	0	0	3	0	0	0	0	1	0	0	0	0	0	0	0	0	1	0	0	0	0	0	0	0	0	1	1	0	0	0	0	2	4	5	0	0	0	1	0	1	0	0	0	0	0
	-99	-99	-99	-99	-99	-99	-99	-99	-99																												-99	-99	-99	-99
3355	6	0	0	0	0	0	0	0	0	0	0	0	1	0	0	0	0	1	1	1	0	1	0	0	0	1	0	1	1	1	0	1	1	0	1	2	3	5	0	0	1	1	0	1	1	0	0	0	0
2345	6	0	0	0	0	0	0	0	0	0	0	0	0	0	0	0	0	0	0	1	0	0	0	1	1	0	0	0	0	1	1	0	1	0	0	1	3	3	0	0	0	0	0	0	0	1	0	0	0
51	3	0	0	0	0	0	0	0	0	1	0	0	0	0	0	0	0	0	0	1	0	0	1	0	1	0	0	1	0	2	1	1	2	2	0	1	5	4	0	0	0	0	1	1	0	0	0	0	0
289	4	0	0	0	0	0	0	0	1	1	0	1	0	1	1	1	0	1	0	2	1	0	0	0	1	1	0	0	0	2	2	2	1	2	1	1	5	5	0	0	1	0	0	0	0	1	1	0	0
547	4	0	0	0	0	0	0	0	1	0	0	0	0	0	0	0	0	1	0	2	2	0	2	0	0	0	0	0	0	0	0	0	0	0	0	1	5	5	0	0	1	1	1	0	1	0	1	0	0
2872	3	0	0	0	0	0	3	0	1	0	0	1	0	0	0	0	1	0	0	1	1	1	0	1	0	0	0	0	0	1	1	1	1	1	1	1	3	4	0	0	1	1	0	1	1	0	0	0	0
3921	4	0	0	0	0	0	0	0	0	0	0	0	0	0	0	0	2	0	0	0	2	0	1	1	0	0	0	0	0	1	1	1	0	1	0	1	4	5	0	0	0	0	0	1	1	0	0	1	0
4355	5	0	0	0	0	0	0	1	1	0	0	0	0	0	0	0	0	0	0	0	0	0	0	0	0	1	0	0	0	1	1	0	0	0	0	1	5	3	0	0	2	2	3	1	1	1	1	0	0
3613	1	0	0	0	0	0	0	0	0	0	0	0	0	0	0	0	0	0	0	0	0	0	0	0	0	0	0	0	0	0	0	0	0	0	0	1	5	5	0	0	1	1	1	1	0	1	2	0	0
2120	4	0	0	0	0	0	0	0	0	0	0	1	0	0	0	0	0	0	0	0	1	0	0	0	0	1	0	0	0	1	1	1	1	1	1	1	4	3	0	0	0	0	0	1	0	1	0	1	0
4211	4	0	0	0	0	0	0	0	0	1	0	0	0	0	0	0	0	0	0	0	0	0	0	0	0	0	0	0	0	2	1	1	0	1	1	1	5	5	0	0	1	1	0	1	0	0	0	0	0
3776	5	0	0	0	0	0	0	0	0	2	0	0	0	0	0	0	0	0	0	0	0	0	0	0	0	0	0	0	0	2	1	0	2	2	0	1	5	5	0	0	0	0	1	1	0	0	0	0	0
3898	6	0	0	0	0	0	0	0	1	1	1	0	0	0	1	1	0	1	0	1	0	0	1	0	1	0	0	1	1	1	1	1	1	1	2	1	5	3	0	0	1	1	1	1	0	0	1	0	0
2241	4	0	1	0	0	0	0	0	0	0	0	0	0	0	0	0	0	1	0	1	2	2	1	0	0	0	0	1	0	2	1	2	1	2	1	1	4	5	0	0	1	1	0	1	1	1	1	0	0
756	3	0	0	0	0	0	0	0	0	0	0	0	0	0	0	0	0	0	0	0	0	0	0	0	0	0	0	0	0	0	0	0	0	0	0	1	4	5	0	0	0	0	1	1	1	0	0	0	0
4393	4	0	0	0	0	0	0	1	0	0	0	0	1	0	0	0	1	0	0	1	2	1	0	1	0	0	0	0	1	1	0	0	1	1	1	1	4	4	0	0	1	1	2	2	2	1	1	0	1
4245	3	0	0	0	0	0	0	0	0	1	0	0	0	0	0	0	0	0	0	0	0	0	0	0	0	0	0	0	0	1	1	0	0	1	0	1	3	3	0	0	1	1	2	2	0	0	0	0	0
220	3	0	0	0	0	0	0	0	0	0	0	0	0	0	0	0	0	0	0	1	0	0	1	0	0	0	0	0	0	1	1	1	1	1	1	1	5	5	0	0	2	1	3	2	0	1	0	0	0
1950	4	0	0	0	0	0	0	0	0	0	0	0	0	0	0	0	0	0	0	0	0	1	0	0	0	0	0	0	0	1	1	0	1	1	0	1	5	5	0	0	0	0	1	1	1	0	0	0	0
3550	3	0	0	0	0	0	0	0	0	1	1	1	1	0	0	0	0	0	0	0	1	0	0	0	1	1	0	0	0	2	1	1	1	1	1	1	5	4	0	0	2	1	2	2	1	1	0	0	0
156	3	0	0	0	0	0	0	0	0	0	1	0	0	0	0	0	0	0	0	0	2	0	0	0	0	0	0	0	0	1	1	1	0	1	0	1	4	4	0	0	1	0	1	1	0	0	1	0	0
12	2	0	0	0	0	0	0	0	0	1	0	0	0	0	0	0	0	0	0	1	1	0	0	0	0	0	0	0	0	1	1	0	0	0	0	1	5	5	0	0	0	0	0	1	0	0	0	0	0
206	4	0	1	2	0	0	2	0	0	0	0	1	0	0	0	0	0	0	0	0	0	0	0	0	0	0	0	0	0	0	0	0	1	1	0	1	3	3	2	2	0	0	0	1	0	0	0	0	0
151	5	0	0	0	0	0	0	0	1	0	0	1	0	0	0	0	0	0	0	0	1	0	0	0	0	0	0	0	0	0	0	0	0	0	0	1	5	5	0	0	1	0	1	1	0	0	1	0	0
2838	2	0	0	0	0	0	3	0	0	0	0	0	0	0	0	0	0	0	0	1	0	0	0	0	0	0	0	0	0	1	1	0	0	0	1	1	5	3	0	0	1	0	0	0	1	0	0	0	0
2204	2	0	0	0	0	0	0	0	0	0	1	1	0	0	1	0	0	0	0	0	1	0	0	0	0	1	0	0	0	0	0	0	0	0	1	3	4	5	0	0	0	1	1	1	0	0	0	0	0
3178	6	0	1	0	0	0	0	0	1	1	0	1	0	0	0	0	0	0	0	0	2	1	1	0	0	1	1	0	1	1	1	1	1	1	1	1	5	5	0	0	0	1	1	0	0	0	1	0	0
1601	6	0	0	0	0	0	0	0	0	0	0	1	0	0	1	0	0	1	1	1	1	0	0	0	0	1	0	0	0	1	1	1	1	1	1	1	4	4	0	0	1	0	1	1	0	0	1	0	0
2358	4	0	0	0	0	0	0	1	1	1	0	0	1	1	0	0	0	1	1	1	1	1	0	0	1	1	0	1	2	1	2	1	0	1	0	1	5	3	0	0	1	1	0	1	1	2	0	0	0
4079	3	0	0	0	0	0	0	1	1	1	1	0	0	0	0	0	0	1	0	2	1	2	0	0	0	1	0	0	0	2	2	2	1	2	2	1	4	5	0	0	3	1	0	1	1	1	3	1	0
2468	4	0	0	0	0	0	0	0	0	2	0	0	1	1	2	2	0	1	1	1	1	1	0	1	1	0	0	0	0	2	2	2	2	2	2	1	5	4	0	0	1	0	0	1	0	0	0	0	0
1352	3	0	0	0	0	0	0	0	0	0	0	0	0	0	0	0	0	0	0	1	2	0	0	1	0	0	0	0	0	2	2	0	0	0	2	1	5	5	0	0	0	0	0	0	0	0	0	0	0
1333	3	0	0	0	0	0	0	0	0	0	1	0	0	0	0	0	0	0	0	1	2	0	0	0	0	1	0	0	0	1	1	1	1	1	0	3	4	5	0	0	1	0	1	1	0	0	0	0	0
1387	2	0	0	0	0	0	0	0	0	0	0	0	0	0	0	0	0	0	0	1	2	0	0	0	0	1	0	0	0	1	1	0	1	1	0	1	4	4	0	0	1	1	1	1	2	0	2	0	1
2326	3	0	1	0	0	0	0	0	0	0	0	2	0	0	0	0	1	0	0	1	2	0	0	0	0	0	0	0	0	0	0	0	0	0	0	1	4	5	0	0	0	0	0	1	0	0	0	0	0
1006	4	0	0	0	0	0	0	0	1	0	1	1	0	0	1	0	2	0	0	0	0	1	0	0	1	1	0	0	0	1	1	0	1	1	0	1	5	4	0	0	1	1	2	1	0	0	0	0	0
1442	3	0	0	0	0	0	0	2	2	0	2	2	2	0	1	1	0	1	2	2	0	0	0	2	1	1	0	2	2	0	0	2	1	1	1	1	5	5	0	0	3	3	3	3	3	1	3	0	0
3122	3	0	0	0	0	0	0	0	0	0	0	0	0	1	0	0	0	0	0	0	0	0	0	0	0	0	0	0	0	1	1	0	1	1	1	1	5	4	0	0	3	2	0	3	0	3	0	0	2
3456	5	0	0	0	0	0	0	0	0	1	0	0	1	0	0	1	0	0	1	0	0	0	0	0	0	0	0	0	0	1	1	1	0	1	0	1	3	3	0	0	1	1	0	0	0	0	0	0	0
4127	6	0	0	0	0	0	3	0	1	0	0	1	0	0	0	0	0	0	0	0	0	0	0	0	0	0	0	0	0	1	0	0	0	0	1	1	5	3	0	0	1	1	1	1	1	0	1	0	0
1563	3	0	0	0	0	0	3	0	0	1	0	0	0	1	0	0	1	0	1	0	1	0	0	0	0	1	0	0	0	2	2	1	1	1	1	1	4	5	0	0	0	1	2	0	0	0	0	0	0
1287	5	0	0	0	0	0	3	0	0	0	1	1	1	0	1	0	0	0	0	1	1	0	0	1	0	0	0	1	0	1	1	1	1	1	0	1	5	5	0	0	2	2	1	2	0	0	1	0	0
1610	5	0	0	0	0	0	0	0	1	0	1	1	0	0	1	0	1	0	1	1	0	1	1	0	1	0	0	1	1	2	2	1	1	1	1	1	4	3	0	0	1	0	0	1	1	1	0	0	0
4009	4	0	0	0	0	0	0	0	0	1	0	0	0	1	0	0	0	1	1	0	0	1	2	0	0	0	0	0	0	1	1	1	1	1	1	1	5	5	0	0	1	0	1	1	0	0	1	0	0
1388	4	0	0	0	0	0	0	0	1	1	2	1	1	0	1	2	0	2	1	2	0	1	0	0	0	0	0	0	1	1	1	1	1	1	1	1	5	3	0	0	0	1	0	1	0	1	0	0	0
925	5	0	0	0	0	0	0	0	1	0	0	0	0	0	0	0	0	0	0	0	2	0	0	0	0	0	0	0	0	2	2	0	0	2	2	1	5	4	0	0	0	0	1	0	0	0	0	0	0
666	4	0	0	0	0	0	0	1	2	0	0	1	1	0	0	1	1	0	1	1	2	2	0	0	0	0	0	0	1	2	2	2	2	2	2	1	5	3	0	0	1	1	3	1	3	1	1	0	1
1385	4	0	0	0	0	0	0	0	2	0	0	1	2	0	0	0	0	0	1	2	2	0	1	0	1	0	0	1	0	2	1	1	1	0	1	1	5	5	0	0	1	1	2	1	2	2	1	0	0
782	5	0	0	0	0	0	0	0	0	0	1	1	0	0	0	0	0	0	0	1	1	0	1	1	0	0	0	1	0	1	1	1	1	0	0	1	4	4	0	0	1	0	1	3	0	1	1	0	0
2342	4	0	0	0	0	0	0	1	1	1	1	0	1	0	0	0	0	1	1	2	1	1	0	1	0	0	0	1	0	1	1	2	2	2	1	1	5	5	0	0	2	2	3	3	2	1	2	0	1
3679	5	0	0	0	0	0	0	0	0	0	0	1	0	0	0	0	1	0	0	0	0	0	0	1	0	0	0	0	0	2	1	1	0	1	0	1	4	5	0	0	1	0	1	1	0	0	0	0	0
1092	4	0	0	0	0	0	0	0	1	1	0	0	0	0	0	0	0	0	0	1	1	0	0	1	0	0	0	1	0	1	0	0	0	1	1	1	5	1	0	0	1	3	3	3	0	0	0	0	0
4069	4	0	0	0	0	0	0	0	0	0	0	1	0	0	0	0	0	0	0	0	1	0	0	0	0	0	0	0	0	1	0	0	0	0	0	3	3	4	0	0	1	0	0	1	0	0	1	0	0
1041	3	0	0	0	0	0	0	0	0	0	0	0	0	0	0	0	0	0	0	0	0	0	0	0	0	0	0	0	0	1	1	1	1	1	1	1	5	5	0	0	1	1	1	1	1	0	1	0	0
198	5	0	0	0	0	0	0	0	2	1	0	2	0	0	1	0	1	0	1	2	2	0	0	1	1	1	1	0	1	1	0	0	0	1	1	1	4	4	0	0	0	0	1	0	0	0	0	0	0
2111	1	0	0	0	0	0	3	0	0	0	0	0	0	0	1	0	0	0	0	1	0	0	0	1	0	0	0	0	0	1	1	0	0	0	0	1	3	3	0	0	0	0	1	1	1	0	0	0	0
2258	2	0	0	0	0	0	0	0	0	1	1	0	0	0	0	1	0	0	0	0	1	0	0	0	0	1	0	0	0	2	1	0	0	1	0	1	5	3	0	0	1	1	1	1	1	2	1	0	0
1947	3	0	0	0	0	0	0	0	0	0	0	0	0	0	0	0	0	0	0	0	2	0	0	2	0	0	0	0	0	0	1	0	0	0	0	1	3	3	0	0	0	0	0	0	0	0	0	0	0
1849	3	0	0	0	0	0	0	0	0	0	0	0	1	0	0	0	0	0	0	1	0	0	1	0	0	0	1	0	0	1	1	0	1	1	0	1	5	3	0	0	0	1	1	0	1	0	1	0	0
915	4	0	0	0	0	0	0	0	1	0	0	1	0	0	0	0	0	0	0	0	0	1	0	0	0	0	0	0	0	0	1	1	0	1	0	1	4	2	0	0	1	1	0	3	1	1	0	0	0
1207	3	0	0	0	0	0	0	1	1	1	0	2	0	0	0	1	0	1	0	2	2	0	0	1	0	0	0	0	1	2	2	2	1	2	1	1	3	4	0	0	1	1	1	2	1	1	1	0	0
892	3	0	0	2	0	0	3	1	1	1	0	1	0	1	0	0	1	0	0	1	1	0	0	0	0	1	0	1	0	2	2	1	1	1	1	2	4	4	2	2	0	1	2	1	0	0	2	3	0
2285	5	0	0	0	0	0	0	0	0	0	0	2	0	0	0	0	0	0	0	0	0	0	0	0	0	0	0	0	0	1	1	0	0	0	0	1	3	5	0	0	0	0	0	0	0	0	0	0	0
3611	6	0	0	0	0	0	0	1	1	1	2	1	0	0	0	1	1	1	2	2	0	0	1	2	1	1	0	1	1	2	0	1	1	2	2	1	3	5	0	0	1	1	3	2	1	0	0	0	0
3099	3	0	0	0	0	0	0	1	1	1	0	1	1	1	0	0	0	1	0	1	2	0	0	1	0	0	1	0	0	1	2	1	0	1	0	1	5	5	0	0	2	1	0	1	1	0	1	0	0
4041	4	0	0	0	0	0	0	2	2	1	2	1	2	0	1	1	0	2	2	2	1	0	0	1	1	0	1	1	2	2	2	2	2	2	1	1	3	3	0	0	3	3	3	3	3	2	1	1	0
3058	4	0	0	0	0	0	0	0	0	0	1	0	0	0	0	0	0	0	0	0	0	0	0	1	0	0	0	0	0	0	1	0	1	1	0	2	3	3	0	0	0	0	0	0	0	0	0	0	0
1833	3	0	0	0	0	0	3	0	0	0	2	1	0	0	0	0	0	1	0	1	2	1	1	0	0	0	0	0	0	2	1	1	1	2	2	1	5	3	0	0	1	0	1	2	0	1	0	1	0
553	6	0	0	0	0	0	0	0	1	0	0	0	0	0	0	0	0	0	0	0	0	1	0	0	0	0	0	0	0	0	0	0	1	1	1	1	5	4	0	0	1	1	0	1	0	1	1	1	0
794	3	0	0	0	0	0	0	0	0	0	0	0	0	0	0	0	0	0	0	1	0	0	1	0	0	0	0	0	1	2	2	1	1	1	2	1	4	3	0	0	0	1	0	1	0	1	1	0	0
477	5	0	0	0	0	0	0	0	0	0	0	0	0	0	0	0	0	0	0	0	0	0	0	0	0	0	0	0	0	0	0	0	0	0	0	1	4	4	0	0	1	0	0	0	0	0	1	0	0
2500	5	0	0	0	0	0	0	0	0	0	0	0	0	0	0	0	0	0	0	0	0	0	0	0	0	0	0	0	0	1	1	1	0	1	0	1	4	5	0	0	0	0	0	1	0	0	1	0	0
951	1	0	0	0	0	0	0	0	0	0	0	0	0	0	0	0	0	0	0	1	0	0	0	1	0	0	0	0	0	0	0	0	0	0	0	1	5	5	0	0	3	0	1	0	0	0	0	0	0
4314	4	0	0	0	0	0	3	0	0	0	0	1	0	0	0	0	0	0	0	1	1	0	0	0	1	0	0	0	0	2	2	2	2	2	2	1	5	4	0	0	1	1	1	1	2	0	1	0	0
2316	1	0	0	0	0	0	0	0	0	0	0	1	0	0	0	0	0	0	0	1	0	0	0	0	0	0	0	0	0	1	1	0	0	0	0	2	3	3	0	0	0	0	1	1	0	0	1	0	0
4176	1	0	0	0	0	0	3	0	0	1	0	0	0	0	0	0	0	0	0	1	0	0	0	1	0	0	0	0	0	1	0	0	0	0	0	1	5	3	0	0	1	1	0	2	1	0	1	0	0
3475	2	0	1	2	0	0	2	0	0	1	0	1	0	0	0	0	0	0	1	0	1	0	1	1	1	1	0	0	0	2	1	2	1	2	1	1	5	4	2	0	1	1	1	1	1	1	1	1	0
2914	4	0	0	0	0	0	0	0	0	1	0	0	0	0	0	1	1	1	0	0	1	0	0	1	0	0	0	0	0	1	1	0	0	1	1	1	3	3	0	0	2	1	1	2	0	1	0	0	0
3483	6	0	0	0	0	0	0	0	1	0	0	0	0	0	0	0	0	0	0	0	0	1	0	0	0	1	0	0	0	0	1	1	1	1	1	1	5	5	0	0	2	1	1	1	2	1	0	0	0
2985	4	0	0	0	0	0	0	0	0	0	0	0	0	0	0	0	0	0	0	0	0	0	0	0	1	0	0	0	0	1	1	1	0	1	1	1	5	5	0	0	1	1	0	1	2	1	2	0	0
3694	5	0	0	0	0	0	0	0	0	0	0	1	0	0	0	0	0	0	0	1	0	0	0	1	0	0	0	0	0	1	1	1	1	1	1	1	4	4	0	0	1	1	0	1	0	0	1	0	0
3957	3	0	0	0	0	0	0	0	0	0	0	0	0	0	1	0	0	0	0	0	0	0	0	0	0	0	0	0	0	1	0	0	1	0	0	1	5	5	0	0	3	2	1	3	0	1	0	0	1
2479	6	0	0	0	0	0	0	1	1	0	0	1	0	0	0	0	2	0	0	1	0	0	0	0	1	0	1	0	1	0	0	1	1	1	0	1	5	4	0	0	0	1	1	1	0	0	0	0	0
3818	4	0	0	0	0	0	0	0	1	0	1	1	0	0	1	0	0	0	1	0	2	0	0	1	1	0	0	0	0	1	1	1	1	0	0	1	4	3	0	0	1	1	3	2	1	1	1	0	0
4083	1	0	0	0	0	0	3	0	0	1	0	2	0	0	1	0	1	0	0	2	2	0	1	1	0	0	0	1	0	2	2	1	1	1	1	1	3	3	0	0	2	1	3	3	3	1	1	0	0
136	1	0	0	0	0	0	0	0	0	1	0	1	0	0	0	0	0	0	0	1	2	0	0	2	0	0	0	0	0	1	0	0	1	0	0	1	5	5	0	0	1	1	2	1	1	0	1	0	0
1650	4	0	0	0	0	0	0	0	0	0	0	0	0	1	0	0	0	0	0	0	0	0	0	0	0	0	0	0	0	2	1	0	0	1	0	1	5	3	0	0	2	3	3	3	3	0	0	0	0
1857	5	0	0	0	0	0	3	0	0	0	0	1	0	0	1	0	0	0	0	0	1	1	0	0	1	0	0	0	0	1	1	1	1	1	0	1	5	5	0	0	1	1	1	2	0	1	1	0	0
2375	5	0	0	0	0	0	0	0	1	0	0	0	0	1	0	0	0	0	0	0	1	0	1	0	0	0	0	0	0	2	1	0	1	1	1	1	3	5	0	0	1	1	2	1	0	0	3	0	1
2123	2	0	0	0	0	0	3	0	1	0	0	1	0	0	1	0	0	0	0	0	1	0	0	0	0	0	0	0	0	1	1	0	0	1	1	1	5	5	0	0	1	1	1	2	1	1	1	1	0
3831	5	0	0	0	0	0	3	0	0	0	0	0	0	0	0	0	0	1	0	1	0	0	0	0	0	0	0	0	0	1	1	1	1	1	1	1	4	4	0	0	1	0	1	3	1	0	1	0	0
2804	6	0	1	0	0	0	0	0	1	1	0	1	0	0	0	0	0	0	0	1	2	0	0	1	0	2	0	0	0	1	1	0	0	1	1	1	5	4	0	0	1	1	1	1	1	2	1	0	0
2600	2	0	0	0	0	0	3	0	0	0	0	1	0	0	0	0	0	0	0	0	1	0	0	0	0	0	0	0	0	0	1	0	1	0	0	1	4	3	0	0	1	0	1	1	0	0	0	0	0
4091	5	0	0	0	0	0	0	1	1	0	0	2	1	0	0	0	0	0	0	0	0	0	1	0	2	0	0	0	1	1	2	2	2	1	1	1	4	4	0	0	0	0	0	0	0	0	0	0	0
3007	5	0	1	0	0	0	3	1	1	0	0	0	0	0	0	0	0	0	0	1	0	0	0	1	0	0	0	0	1	1	0	1	1	1	1	1	5	5	0	0	1	1	1	2	0	1	1	0	0
3069	5	0	0	0	0	0	0	1	1	0	0	2	0	0	0	0	1	0	0	0	1	0	0	0	0	0	0	0	0	0	1	1	0	0	0	1	5	3	0	0	0	1	0	0	0	0	1	0	0
3062	6	0	0	0	0	0	0	0	1	0	0	1	0	0	0	1	0	0	0	1	0	0	0	0	1	0	0	0	0	1	1	1	1	2	1	2	3	3	0	0	1	2	1	2	2	1	1	1	0
1211	3	0	0	0	0	0	3	0	0	1	1	1	0	0	0	0	1	0	1	1	1	1	0	1	0	1	0	0	0	2	2	1	1	1	1	1	5	5	0	0	2	2	3	2	2	1	2	1	0
15	3	0	0	0	0	0	0	0	0	0	0	1	0	0	0	0	0	0	0	0	0	0	0	0	0	0	0	0	0	0	2	0	0	1	0	1	5	4	0	0	0	0	0	2	0	0	0	0	0
2407	3	0	0	0	0	0	0	0	0	0	0	1	0	0	1	0	1	1	0	0	1	1	0	0	0	0	0	0	0	1	0	0	0	1	0	1	5	4	0	0	1	0	1	2	1	0	1	0	0
227	4	0	1	0	0	0	3	1	1	0	0	0	0	0	0	0	0	0	0	0	0	0	0	0	0	1	0	0	0	1	1	0	0	0	0	1	5	5	0	0	0	0	0	1	0	0	0	0	0
2320	3	0	0	0	0	0	0	0	0	0	0	2	0	0	0	0	2	0	0	1	2	0	1	1	1	1	0	0	1	1	1	1	1	1	1	1	5	5	0	0	1	1	2	2	2	2	2	0	0
4165	6	0	1	0	0	0	0	0	0	0	0	1	0	0	0	0	0	0	0	1	1	0	0	1	1	0	0	0	0	2	2	1	2	2	1	1	4	5	0	0	1	2	1	2	0	1	2	0	0
977	4	0	0	0	0	0	3	0	1	0	0	1	0	0	0	0	0	0	0	1	1	0	0	0	0	0	0	0	0	0	0	0	0	0	0	1	5	5	0	0	1	1	1	2	0	0	0	0	0
2073	3	0	0	0	0	0	3	1	1	1	0	0	0	0	0	0	0	0	0	0	0	0	0	0	0	0	0	0	0	1	1	1	1	1	0	1	5	4	0	0	1	0	0	0	0	0	0	0	0
3487	5	0	1	0	0	0	3	0	0	1	1	0	0	0	0	0	0	0	0	2	0	0	0	0	0	0	0	0	0	1	0	0	1	1	0	1	5	4	0	0	1	1	3	1	0	1	1	0	0
3598	4	0	0	0	0	0	0	2	2	2	1	0	1	0	0	0	0	1	2	2	0	0	0	0	0	1	0	0	2	2	2	1	1	1	0	1	4	3	0	0	2	1	1	2	3	0	1	0	0
910	2	0	0	0	0	0	0	0	0	0	0	0	0	0	0	0	1	0	0	0	1	0	0	0	0	1	0	0	0	1	1	1	0	1	1	1	4	4	0	0	1	1	0	2	1	1	0	1	0
313	2	0	0	0	0	0	3	0	0	0	1	1	0	0	1	0	0	0	0	0	1	0	0	0	0	1	0	0	0	0	0	0	0	0	1	1	5	5	0	0	1	0	0	1	1	1	0	0	0
3147	2	0	0	0	0	0	0	0	0	1	0	0	0	0	0	0	1	0	0	1	1	0	0	0	0	0	0	0	0	1	1	0	0	1	0	3	3	5	0	0	2	3	1	3	2	0	2	0	0
984	5	0	0	0	0	0	0	1	1	0	1	0	0	0	0	0	0	0	0	0	0	0	0	0	0	0	0	0	0	0	0	0	0	0	0	1	4	3	0	0	1	0	0	1	1	1	0	0	0
1123	3	0	1	0	0	0	3	0	0	0	0	0	0	0	0	0	0	0	0	0	1	0	0	1	0	0	0	0	0	1	1	0	0	0	0	1	5	3	0	0	0	1	0	1	0	0	0	0	0
4118	4	0	0	0	0	0	0	0	0	0	0	0	0	0	0	0	0	0	0	0	0	0	0	0	0	0	0	0	0	0	0	0	0	0	0	1	5	5	0	0	0	0	0	1	0	0	1	0	0
3128	5	0	0	0	0	0	0	0	0	1	0	0	0	0	0	0	1	0	1	0	0	0	0	1	0	1	0	0	0	1	1	1	1	1	1	1	4	5	0	0	2	2	1	2	1	1	1	1	0
1419	4	0	0	0	0	0	0	0	1	0	0	0	0	0	0	0	0	0	0	0	0	0	0	0	0	1	0	0	0	1	1	0	0	1	0	1	5	5	0	0	0	0	0	1	0	0	0	0	0
1527	4	0	0	0	0	0	0	0	0	0	0	0	0	0	0	0	0	0	0	0	1	0	0	0	0	0	0	0	0	1	1	0	0	0	0	1	4	4	0	0	1	1	0	1	1	0	0	0	0
4343	3	0	0	0	0	0	0	1	1	0	1	0	0	0	1	0	0	1	0	2	2	1	0	2	0	0	0	1	1	1	1	0	0	1	1	1	4	5	0	0	1	0	1	3	3	0	1	0	0
480	4	0	0	0	0	0	0	0	1	0	0	0	0	0	0	0	0	0	0	1	0	0	0	1	0	0	0	0	0	1	0	1	0	1	0	1	4	4	0	0	0	1	0	1	0	0	0	0	0
117	4	0	0	0	0	0	0	0	1	0	0	0	0	0	0	0	1	0	0	0	0	0	0	0	0	0	0	0	0	0	0	0	0	0	0	1	5	4	0	0	0	1	1	1	0	0	1	0	0
1240	5	0	0	0	0	0	0	0	0	0	0	1	0	0	0	0	0	0	0	0	0	0	0	0	0	0	0	0	0	0	0	0	0	1	0	1	4	4	0	0	1	1	1	1	0	0	0	0	0
3303	1	0	0	0	0	0	0	0	0	0	0	1	0	1	0	0	1	0	0	0	0	0	0	0	0	0	0	0	0	1	1	0	0	0	0	1	5	5	0	0	1	0	0	0	0	1	0	0	0
3865	1	0	0	0	0	0	3	0	0	0	0	0	0	0	0	0	0	0	0	0	0	0	0	0	0	0	0	0	0	2	1	0	1	0	0	1	4	5	0	0	0	0	1	1	0	0	0	0	0
3755	5	0	0	0	0	0	0	0	1	1	1	1	0	0	0	0	0	0	0	0	0	1	0	0	0	0	0	1	0	1	0	0	0	0	0	1	5	5	0	0	1	0	1	1	1	1	1	0	0
3233	4	0	0	0	0	0	0	0	1	0	0	0	0	0	0	0	0	0	0	0	0	0	1	0	0	0	0	0	0	0	0	0	0	0	0	1	5	5	0	0	1	2	0	1	2	1	1	0	2
1206	4	0	0	0	0	0	3	0	0	1	0	0	0	0	1	1	0	0	0	2	1	1	0	1	1	2	0	0	0	1	1	1	1	1	0	1	4	5	0	0	1	0	1	1	1	0	1	0	0
3064	5	0	0	0	0	0	3	0	1	1	0	2	1	0	0	1	2	2	1	1	1	2	0	0	1	0	0	1	0	1	1	1	1	1	1	1	5	5	0	0	1	1	2	1	0	0	1	0	0
1126	3	0	0	0	0	0	0	0	0	0	0	0	0	0	0	0	0	0	0	0	0	0	0	0	0	0	0	0	0	1	1	1	1	1	0	1	5	5	0	0	1	0	0	1	0	0	0	0	0
2915	3	0	0	0	0	0	3	0	1	1	0	1	1	0	0	0	1	1	1	1	2	1	0	0	1	0	0	0	0	2	1	2	2	2	1	1	5	5	0	0	1	2	2	1	0	1	1	0	0
3555	4	0	0	0	0	0	0	0	0	0	0	0	0	0	0	0	1	0	1	0	0	0	0	0	0	0	0	0	0	1	2	1	1	2	0	1	4	5	0	0	1	0	0	0	3	1	0	0	0
3781	5	0	0	0	0	0	0	0	1	0	0	0	0	0	0	0	0	0	0	0	0	0	0	0	0	0	0	0	0	0	0	0	0	0	0	1	4	4	0	0	0	0	0	0	0	0	0	0	0
343	4	0	0	0	0	0	2	0	0	0	0	0	0	0	0	0	1	0	0	1	2	0	0	0	0	0	0	0	0	1	1	1	1	2	0	1	5	5	0	0	1	1	1	1	1	0	1	0	0
2712	2	0	0	0	0	0	3	0	0	0	0	1	0	0	0	0	0	0	0	0	1	0	0	0	0	0	0	0	0	1	0	0	0	1	0	1	5	5	0	0	1	1	0	1	1	0	0	0	0
4284	1	0	0	0	0	0	0	0	0	0	0	1	0	0	0	0	0	0	0	0	2	0	1	0	0	0	0	0	0	0	0	0	0	0	0	1	4	4	0	0	0	0	0	0	0	0	0	0	0
2903	5	0	0	0	0	0	0	1	1	0	1	1	0	0	0	0	0	0	0	1	2	0	0	0	0	2	0	0	0	2	1	1	1	1	0	1	5	5	0	0	0	0	0	1	0	0	0	0	0
1824	3	0	0	0	0	0	0	0	0	1	0	0	0	0	0	1	0	0	0	1	0	0	0	1	0	0	0	0	0	1	1	0	0	1	0	2	5	5	0	0	1	0	1	1	0	0	0	0	0
4059	3	0	0	0	0	0	0	0	1	0	0	0	0	0	0	0	0	0	0	0	1	0	0	1	0	0	0	0	0	1	1	1	0	1	0	1	5	5	0	0	0	0	1	0	0	0	0	0	0
2841	4	0	0	0	0	0	0	0	0	0	1	0	0	0	1	1	0	0	0	0	0	0	0	0	0	0	0	0	0	0	1	0	0	0	0	1	1	1	0	0	1	0	0	1	1	0	0	0	0
2853	3	0	0	0	0	0	0	0	0	0	1	2	0	0	0	0	1	0	0	1	2	0	0	2	0	1	0	1	0	1	1	1	0	2	0	1	5	5	0	0	1	0	0	1	1	0	0	1	0
2454	5	1	0	0	0	0	0	0	0	0	0	0	0	0	0	0	0	0	0	0	0	0	0	0	0	0	0	0	0	1	1	1	1	1	1	1	3	3	0	0	0	0	0	0	0	0	0	0	0
1940	4	1	0	0	0	0	0	0	0	0	0	0	0	0	0	0	0	0	0	1	2	0	0	0	0	0	0	0	0	2	1	0	0	1	1	1	5	5	0	0	1	1	0	1	2	1	0	0	0
381	3	1	0	0	0	0	0	0	0	0	0	1	0	0	1	1	0	1	0	0	2	0	0	0	0	0	0	0	0	1	0	0	0	1	0	1	4	4	0	0	1	0	0	1	1	0	1	0	0
2573	4	1	0	0	0	0	3	0	1	0	0	0	0	1	0	1	0	0	0	1	2	1	1	0	0	1	0	0	0	1	1	1	0	0	1	1	4	5	0	0	1	1	1	2	0	0	1	0	0
3401	4	1	0	0	0	0	0	0	0	0	0	0	0	0	0	0	0	0	0	0	1	0	0	0	0	0	0	0	0	0	1	0	0	0	0	1	5	5	0	0	1	0	0	1	0	0	1	0	0
2982	4	1	0	0	0	0	0	0	0	0	0	2	0	0	0	0	1	0	0	0	2	0	0	0	0	1	0	0	0	1	1	1	1	1	0	1	4	4	0	0	1	0	1	1	0	0	1	0	0
3448	5	1	0	0	0	0	0	1	2	0	0	2	0	0	0	0	1	0	0	1	0	2	0	0	0	0	0	0	2	0	0	1	1	1	1	1	4	4	0	0	1	1	1	1	1	0	1	0	0
3917	4	1	0	0	0	0	0	0	0	0	0	2	0	0	0	0	0	0	0	1	1	0	0	0	0	0	0	0	0	1	1	0	0	1	0	1	5	4	0	0	0	0	0	0	0	0	0	0	0
3148	2	1	0	0	0	0	0	0	0	0	0	1	0	0	0	0	0	0	0	1	1	0	0	0	0	0	0	0	0	1	1	0	0	1	0	1	5	5	0	0	3	1	3	3	3	3	3	1	0
2993	4	1	0	0	0	1	0	0	1	1	0	1	0	0	0	0	0	0	0	1	0	0	0	0	0	1	0	1	0	1	2	0	0	2	0	1	4	2	0	0	1	1	1	1	1	0	0	0	0
899	4	1	0	0	0	0	0	1	1	1	0	0	1	0	1	0	0	0	1	1	0	0	0	1	0	0	0	0	0	2	0	1	1	1	0	1	3	4	0	0	1	1	0	1	0	1	0	0	0
43	2	1	0	0	0	0	3	0	0	0	0	0	0	0	0	0	0	0	0	0	0	0	0	0	0	0	0	0	0	1	1	0	0	0	0	1	5	3	0	0	0	0	0	0	0	0	1	0	0
2646	4	1	0	0	0	0	0	0	1	1	1	2	0	0	0	0	1	0	0	0	1	0	0	0	1	0	0	0	0	1	1	0	0	2	0	1	4	4	0	0	1	1	0	2	0	1	0	1	0
2215	5	1	0	0	0	0	0	1	1	0	0	1	0	0	0	0	0	0	0	1	1	0	0	0	0	0	0	0	0	1	1	0	0	0	0	1	3	3	0	0	0	0	1	3	0	0	1	0	0
939	5	1	0	0	0	0	0	0	1	0	0	0	0	0	0	0	0	0	0	0	0	0	0	0	0	0	0	0	0	0	0	0	0	0	0	1	4	4	0	0	0	0	0	1	1	1	0	0	0
3380	4	1	0	0	0	0	0	0	0	0	0	0	0	0	0	0	0	0	0	0	0	0	0	0	0	0	0	0	0	0	1	0	1	1	0	1	4	3	0	0	0	0	0	1	1	0	0	0	0
97	1	1	0	0	0	0	0	0	0	0	0	1	0	0	0	0	0	0	0	0	1	0	0	0	0	0	0	0	0	1	0	0	0	0	0	1	5	5	0	0	0	0	1	1	0	0	0	0	0
1659	5	1	0	0	0	0	0	0	0	0	0	0	0	0	0	0	0	0	0	0	0	0	0	0	0	0	0	0	0	1	1	0	0	0	1	1	4	3	0	0	1	1	1	1	0	1	3	0	0
1797	6	1	0	0	0	0	0	0	1	1	0	1	0	0	1	0	0	0	0	1	0	0	0	0	1	0	0	0	0	1	1	1	1	1	1	1	4	4	0	0	1	1	1	2	2	1	0	0	0
4182	5	1	0	0	0	0	0	0	1	1	0	2	0	0	1	0	2	0	1	1	2	1	0	0	0	1	0	0	1	0	0	1	1	1	2	1	5	3	0	0	1	1	1	2	0	0	1	0	0
3329	4	1	0	0	0	0	0	0	0	0	0	2	0	0	0	0	0	0	1	1	1	1	0	0	0	0	0	0	0	2	1	2	2	2	1	1	3	5	0	0	1	1	0	1	1	0	1	0	0
879	3	1	0	0	0	0	0	0	0	0	1	0	0	0	0	0	0	0	0	0	1	0	1	1	0	0	0	0	0	0	0	0	0	0	0	2	4	4	0	0	0	0	0	0	0	0	0	0	0
821	6	1	0	0	0	0	0	1	1	0	0	0	0	0	0	0	0	0	0	0	0	0	0	0	0	0	0	0	0	0	0	0	0	0	0	3	5	5	0	0	0	0	0	0	0	0	0	0	0
2730	2	1	0	0	0	0	0	0	0	0	1	1	0	0	0	0	0	0	0	0	1	1	1	0	0	1	0	1	0	1	1	1	0	0	0	1	5	3	0	0	1	0	0	1	1	1	0	0	0
2450	2	1	0	0	0	0	0	0	0	0	0	1	0	0	0	0	0	0	0	0	1	0	0	0	0	1	0	0	0	1	1	1	0	1	0	1	5	4	0	0	1	0	1	0	0	0	0	0	0
2028	5	1	1	0	0	0	0	0	0	0	0	0	0	0	0	0	0	0	0	0	1	0	0	0	0	0	0	0	0	1	1	1	0	1	0	1	4	3	0	0	1	0	0	1	0	0	0	0	0
4385	3	1	0	0	0	0	0	0	0	1	0	0	0	0	0	0	0	0	0	1	0	0	1	2	0	0	0	0	0	0	1	0	0	0	0	1	3	4	0	0	1	1	0	2	0	0	1	0	0
632	4	1	0	0	0	0	0	0	0	0	0	1	0	0	0	1	0	0	1	0	1	0	0	0	0	1	0	0	0	1	1	1	0	1	0	1	4	4	0	0	0	0	1	1	0	0	0	0	0
306	4	1	0	0	0	0	0	0	1	0	0	0	0	0	0	0	0	0	0	0	0	0	0	0	0	0	0	0	0	0	0	0	0	0	0	1	4	5	0	0	1	1	0	0	0	0	0	0	0
1561	4	1	0	0	0	0	0	0	0	0	0	0	0	0	0	0	0	0	0	0	0	0	0	0	0	0	0	0	0	0	0	0	0	0	0	1	5	5	0	0	0	0	0	0	0	0	0	0	0
1520	4	1	0	0	0	0	0	0	1	0	1	0	0	0	0	1	1	1	0	1	1	1	0	0	0	0	0	1	1	1	1	1	1	1	1	1	5	5	0	0	1	1	0	1	0	0	1	0	0
2414	3	1	0	0	0	0	0	0	0	0	0	0	0	0	0	0	0	0	0	0	0	1	1	0	1	0	0	1	1	1	0	0	0	0	0	1	3	4	0	0	1	0	1	0	0	0	1	0	0
3131	4	1	1	0	0	0	3	0	0	0	0	0	0	1	0	0	2	0	0	0	2	0	0	0	1	0	0	0	0	1	1	1	1	1	1	1	5	5	0	0	1	1	3	1	3	1	1	1	0
2516	2	1	0	0	0	0	3	0	0	0	1	0	0	0	0	0	1	0	0	2	0	0	0	0	0	0	1	1	0	1	1	1	1	2	1	1	5	3	0	0	1	1	0	1	1	0	0	0	1
	-99	-99	-99	-99	-99	-99	-99	-99	-99																												-99	-99	-99	-99
1260	4	1	0	0	0	0	0	0	0	1	0	0	1	1	1	1	0	1	1	2	0	0	0	1	1	0	0	0	0	1	2	1	1	2	1	1	5	5	0	0	1	1	2	2	3	1	0	2	1
369	2	1	0	0	0	0	0	0	0	1	0	1	0	0	1	0	0	0	0	0	0	1	0	0	0	0	0	0	0	1	0	0	0	0	0	1	4	5	0	0	0	0	0	0	1	0	0	0	0
1923	2	1	0	0	0	0	3	0	0	0	1	1	0	0	0	0	1	1	1	0	0	0	0	0	0	0	0	0	0	1	0	0	1	0	0	1	5	5	0	0	1	3	3	2	2	1	1	2	0
2733	4	1	0	0	0	0	0	1	1	1	0	1	0	1	0	0	0	2	0	1	1	2	0	1	0	1	0	0	1	2	0	2	2	2	1	3	5	5	0	0	1	1	2	1	2	3	2	0	0
3126	5	1	0	0	0	0	3	2	2	1	0	0	1	0	0	0	0	0	2	1	0	0	0	0	0	0	0	0	1	1	1	1	1	0	0	2	4	3	0	0	0	1	1	1	1	0	0	0	0
3112	5	1	0	0	0	0	0	0	1	1	0	1	0	0	0	0	0	1	0	1	0	2	0	0	0	1	0	0	1	1	1	1	0	1	1	1	5	5	0	0	0	1	1	1	0	0	0	0	0
905	3	1	0	0	0	0	0	0	0	0	1	0	0	0	0	0	0	0	0	1	2	0	0	0	0	1	0	0	0	1	0	1	0	1	1	1	5	4	0	0	0	0	0	1	1	0	0	0	0
1241	3	1	0	0	0	0	0	0	0	2	0	1	0	0	0	0	1	0	0	0	0	0	0	0	0	0	0	1	0	2	2	0	0	2	1	1	4	3	0	0	1	0	0	1	0	0	0	0	0
1585	4	1	0	0	0	0	0	1	1	1	2	2	1	0	1	0	0	0	2	2	1	2	0	0	0	0	0	0	0	1	1	1	1	1	0	1	1	3	0	0	1	2	3	3	2	3	1	1	0
593	4	1	0	0	0	0	0	0	0	0	0	0	0	0	0	0	0	0	0	0	0	0	0	0	0	0	0	0	0	0	0	0	0	0	0	1	4	5	0	0	0	0	0	0	0	0	0	0	0
1371	4	1	0	0	0	0	0	0	1	1	1	1	1	0	1	0	1	0	1	0	2	0	1	0	0	0	0	0	1	1	1	1	1	1	1	1	4	4	0	0	1	1	1	1	1	0	0	0	0
388	4	1	0	0	0	0	0	0	0	0	0	1	0	0	0	0	0	0	0	1	2	0	2	0	0	0	0	0	0	1	1	1	1	1	1	1	4	3	0	0	0	0	0	0	1	0	1	0	0
2892	4	1	1	0	0	0	0	0	1	1	0	0	0	0	0	0	0	0	0	0	0	0	0	0	1	0	0	0	0	1	0	0	0	1	0	1	4	3	0	0	0	0	0	1	0	0	0	0	0
958	5	1	1	0	0	0	0	1	2	2	0	1	0	0	0	0	1	0	1	1	2	0	0	0	1	1	0	0	1	2	2	2	2	2	2	1	3	3	0	0	1	0	1	1	1	1	0	0	0
3407	4	1	0	0	0	0	0	0	0	1	0	1	0	1	0	0	0	1	0	1	1	0	0	1	0	0	0	0	0	1	1	1	0	1	0	2	5	5	0	0	0	0	0	1	1	0	0	0	0
376	4	1	0	0	0	0	0	0	0	0	0	0	0	0	0	0	0	0	0	0	1	0	0	0	0	0	0	0	0	1	1	0	0	1	0	1	3	4	0	0	1	0	1	1	0	0	0	0	0
2901	6	1	0	0	0	0	0	0	0	0	0	1	0	0	0	0	0	0	0	0	1	0	0	0	0	0	0	0	0	1	1	0	0	0	0	1	5	3	0	0	0	0	0	0	0	0	0	0	0
2775	4	1	0	0	0	0	0	0	0	0	0	0	0	1	0	0	0	0	0	1	1	0	0	0	0	0	0	0	0	1	1	1	0	1	0	1	5	3	0	0	0	0	0	1	1	3	1	0	0
1201	4	1	1	0	0	0	0	2	2	2	2	2	2	0	0	1	1	0	2	2	2	1	2	2	2	2	1	1	1	2	2	2	2	2	2	1	5	3	0	0	2	1	1	1	1	0	1	0	1
1836	3	1	0	0	0	0	0	0	0	1	1	0	0	0	0	0	0	0	0	0	1	0	1	1	0	1	0	1	0	2	2	1	1	2	1	3	5	5	0	0	1	0	1	2	0	0	0	0	0
200	6	1	0	0	0	0	0	0	0	1	0	1	0	0	0	0	1	0	0	0	1	1	0	0	0	0	0	0	0	1	0	1	0	1	1	2	4	5	0	0	2	1	2	2	0	1	0	1	0
4219	4	1	0	0	0	0	0	0	0	0	0	0	0	0	1	0	0	0	0	0	0	1	0	0	0	0	0	0	0	1	1	1	1	1	1	1	4	3	0	0	1	1	1	2	0	0	1	0	0
3928	2	1	0	0	0	0	0	0	0	2	1	0	0	0	0	0	2	0	1	0	1	0	1	0	1	0	1	0	1	1	2	0	0	1	1	1	5	5	0	0	0	1	1	1	1	0	0	0	0
3257	3	1	0	0	0	0	0	0	0	1	2	0	0	0	0	0	0	0	1	2	1	1	0	0	0	2	0	0	0	1	1	1	1	1	1	1	5	5	0	0	0	1	0	1	1	0	1	0	0
3421	5	1	0	0	0	0	0	1	1	0	1	1	1	0	0	0	1	0	0	2	2	1	0	1	0	0	1	2	0	1	1	1	1	1	1	1	5	5	0	0	1	1	3	2	0	2	2	1	0
585	5	1	0	0	0	0	0	0	1	0	0	1	0	0	1	0	1	0	0	0	0	0	0	0	0	1	0	0	1	0	0	0	0	1	0	1	5	5	0	0	1	1	1	1	0	0	0	0	0
2553	1	1	0	0	0	0	0	0	0	0	0	0	0	0	0	0	0	0	0	0	0	0	0	1	0	0	0	0	0	0	0	0	0	0	0	1	5	5	0	0	0	0	0	0	0	0	0	0	0
135	3	1	0	0	0	0	0	0	0	1	0	0	0	0	0	0	0	0	0	0	0	0	0	0	0	0	0	0	0	0	1	0	0	0	1	1	4	5	0	0	0	0	0	0	0	0	0	0	0
164	3	1	0	0	0	0	0	0	0	0	1	0	0	0	1	0	0	0	0	1	0	0	0	0	0	0	0	0	0	1	2	1	1	0	1	1	4	4	0	0	0	1	0	1	1	0	0	1	0
3855	3	1	0	0	0	0	0	0	0	0	0	0	0	0	1	0	0	0	0	1	0	0	0	0	0	0	0	1	0	0	0	0	0	0	1	1	5	5	0	0	1	1	0	1	0	0	0	1	0
56	1	1	0	0	0	0	0	0	0	0	0	0	0	0	1	0	0	0	0	1	0	0	1	2	0	0	0	0	0	1	1	0	1	1	1	1	5	5	0	0	2	1	1	1	0	1	0	0	0
324	2	1	0	0	0	0	0	0	0	1	0	0	0	0	0	0	0	0	0	0	0	0	0	0	0	0	0	0	0	1	1	0	0	0	0	2	4	5	0	0	0	0	0	0	0	0	0	0	0
944	1	1	0	0	0	0	3	0	0	0	0	0	0	0	0	0	0	0	0	0	0	0	0	0	0	0	0	0	0	1	0	0	0	0	0	2	4	4	0	0	0	0	0	0	0	0	0	0	0
3734	6	1	0	0	0	0	0	0	1	0	0	1	0	0	0	0	0	0	0	1	1	0	0	0	0	0	0	0	0	0	0	0	0	0	0	1	5	3	0	0	0	0	1	0	1	0	0	0	0
2380	3	1	0	0	0	0	3	0	0	0	1	0	0	0	0	0	0	0	0	0	1	0	0	0	0	0	0	0	0	1	1	0	0	1	0	1	5	5	0	0	1	1	0	1	0	0	0	0	0
3606	5	1	0	0	0	0	0	0	0	0	0	0	0	0	0	0	0	0	0	1	0	0	0	1	0	0	0	0	0	1	1	0	1	1	0	1	3	3	0	0	1	1	1	1	0	1	0	0	0
3908	5	1	0	0	0	0	0	0	0	0	1	0	0	0	0	0	0	1	0	1	1	2	0	1	0	0	0	1	0	0	0	0	0	0	1	1	5	5	0	0	1	1	1	3	1	2	1	1	1
2990	5	1	0	0	0	0	0	1	1	2	2	1	1	0	2	1	0	1	2	2	2	2	1	2	2	2	1	1	1	2	1	2	2	2	2	2	5	5	0	0	1	1	1	3	3	0	2	0	0
134	4	1	0	0	0	0	0	0	0	0	0	0	0	0	0	0	0	0	0	0	0	0	0	0	0	1	0	0	0	1	1	1	0	0	1	2	5	5	0	0	0	0	0	0	0	0	0	0	0
142	4	1	1	0	0	0	0	0	0	0	1	1	0	0	0	0	1	0	1	0	1	0	0	0	0	0	0	0	1	1	1	0	0	1	0	1	5	4	0	0	0	1	1	0	0	0	0	0	0
4121	5	1	0	0	0	0	0	1	0	0	0	0	0	0	0	0	0	0	0	0	0	0	0	0	0	0	0	0	0	0	0	0	0	0	0	1	3	5	0	0	0	0	1	0	0	0	0	0	0
427	5	1	0	0	0	0	0	1	2	1	0	0	1	0	0	2	2	1	1	1	0	1	0	0	2	0	0	0	0	2	1	2	1	1	1	3	3	4	0	0	1	0	1	0	0	0	0	1	0
4115	2	1	0	0	0	0	0	1	1	0	1	1	2	0	0	0	1	0	1	1	1	0	0	0	0	1	2	1	1	1	1	0	1	1	1	1	5	5	0	0	2	2	0	3	1	0	1	0	0
4158	4	1	1	0	0	0	0	1	1	0	0	0	0	0	0	0	0	0	0	0	0	0	0	0	0	0	0	0	1	0	1	1	0	0	0	1	4	4	0	0	0	0	0	1	0	0	0	0	0
771	5	1	0	0	0	0	0	0	1	1	0	1	0	0	0	0	0	0	0	0	1	0	0	1	0	1	0	1	0	1	1	1	0	1	1	1	5	5	0	0	1	0	0	1	0	0	1	0	0
4186	4	1	0	0	0	0	0	0	1	1	2	2	0	0	0	0	0	0	1	1	2	0	0	0	0	0	0	0	0	1	1	1	1	1	0	1	4	3	0	0	1	1	1	1	2	2	2	0	0
3063	1	1	0	0	0	0	3	0	0	2	0	2	2	0	0	0	2	0	1	2	1	0	0	0	1	0	0	0	0	2	1	2	2	1	1	2	5	4	0	0	3	2	3	3	1	2	2	0	1
942	5	1	0	0	0	0	0	1	0	1	1	1	0	0	1	1	0	1	0	0	0	0	0	0	0	1	0	0	0	0	1	1	1	0	1	1	5	5	0	0	1	2	0	1	1	1	1	0	0
3707	3	1	0	0	0	0	0	0	0	0	0	0	0	0	0	0	0	0	0	0	0	0	0	0	0	0	0	0	0	1	1	0	0	1	1	3	4	3	0	0	0	0	0	1	0	1	0	0	0
3254	6	1	0	0	0	0	0	0	1	0	0	2	0	0	1	0	2	0	0	0	0	0	0	0	0	0	0	0	0	1	1	1	1	1	0	1	5	5	0	0	1	1	1	1	1	1	0	0	0
3020	6	1	0	0	0	0	0	0	1	0	0	0	0	0	0	0	0	1	0	1	0	0	0	0	1	0	0	0	1	1	1	0	1	0	0	1	3	4	0	0	0	1	0	1	0	0	0	0	0
96	4	1	0	0	0	0	0	0	0	0	0	1	0	0	1	0	0	1	0	1	1	1	0	1	1	0	0	0	0	1	0	1	1	1	0	1	5	5	0	0	0	1	0	1	1	0	0	0	0
2813	6	1	0	0	0	0	0	0	0	0	0	0	0	1	0	0	0	0	0	0	1	0	0	0	0	1	0	0	0	1	2	0	1	1	1	3	5	5	0	0	1	1	0	0	0	1	0	0	0
3335	5	1	0	0	0	0	3	0	1	0	0	0	0	0	0	0	0	0	0	0	2	0	0	0	0	0	0	0	0	1	1	1	1	1	0	1	4	1	0	0	1	1	0	1	0	0	0	1	0
2382	4	1	0	0	0	0	0	0	1	2	1	1	0	0	0	0	0	0	0	2	1	0	0	0	0	1	0	1	0	1	2	2	2	2	1	1	4	4	0	0	2	2	0	1	1	1	2	1	0
1754	6	1	0	0	0	0	0	0	1	0	0	1	0	0	0	0	0	0	0	1	1	0	0	1	0	0	0	0	1	1	0	1	0	2	0	1	4	4	0	0	1	0	0	2	0	0	0	0	0
1298	6	1	0	0	0	0	0	0	0	0	0	0	0	0	0	0	0	0	1	0	0	0	0	0	0	0	0	0	0	0	0	1	0	0	0	1	5	5	0	0	1	2	1	0	0	0	0	0	0
2273	4	1	0	0	0	0	0	0	0	1	0	1	1	0	1	1	0	1	1	0	1	1	0	0	1	0	0	0	0	1	1	0	1	1	1	1	4	4	0	0	1	1	1	1	0	0	1	0	0
2636	5	1	0	0	0	0	0	1	1	1	0	0	0	0	0	0	0	0	0	1	0	0	0	0	0	0	0	0	1	0	0	0	0	0	0	1	4	4	0	0	3	2	1	1	1	0	0	1	0
1630	5	1	0	0	0	0	0	0	0	1	0	1	0	0	0	0	1	0	0	0	0	0	0	0	0	0	0	0	0	1	1	1	1	1	0	1	4	3	0	0	1	0	0	0	0	0	0	0	0
2406	5	1	0	0	0	0	0	0	1	0	0	1	0	0	0	0	0	0	0	0	0	0	0	0	0	1	0	0	0	1	0	0	0	1	0	1	5	5	0	0	0	0	0	1	0	0	0	0	0
3338	5	1	0	0	0	0	0	0	0	0	0	0	0	0	0	0	0	0	0	0	0	0	0	0	0	0	0	0	0	0	0	0	0	0	0	1	5	5	0	0	1	0	0	0	0	0	1	2	0
2688	3	1	0	0	0	0	0	0	0	2	0	0	0	0	0	0	0	0	0	0	0	0	0	0	0	0	0	0	0	2	2	1	1	0	1	1	5	4	0	0	0	0	1	0	0	1	0	0	0
474	3	1	0	0	0	0	0	0	0	0	0	1	0	0	0	0	1	0	0	0	0	1	0	1	0	0	0	0	0	0	0	0	0	0	0	1	3	4	0	0	1	0	1	1	0	0	0	0	0
1181	6	1	0	0	0	0	0	0	1	0	1	0	0	0	0	0	0	0	0	0	1	0	0	1	0	0	0	0	0	1	1	1	1	1	1	1	4	4	0	0	1	0	0	0	0	0	0	0	0
3750	5	1	0	0	0	0	0	0	1	1	0	1	0	0	0	0	1	0	0	0	1	0	0	0	1	0	0	0	0	1	1	1	1	2	1	1	3	3	0	0	1	1	0	1	0	1	2	0	0
2394	5	1	0	0	0	0	0	0	1	0	0	0	0	0	0	0	0	0	0	0	0	0	0	0	0	0	0	0	0	0	0	0	0	0	0	1	4	3	0	0	0	0	1	1	0	0	0	0	0
1885	3	1	0	0	0	0	3	0	0	0	0	0	0	0	0	0	1	0	0	1	0	0	0	0	0	0	0	0	0	1	1	1	0	1	1	1	5	5	0	0	1	0	1	1	0	0	1	1	0
2849	3	1	0	0	0	0	0	0	0	2	2	2	0	0	0	0	1	0	1	1	1	0	1	0	0	1	0	0	0	1	2	1	1	0	1	1	5	3	0	0	0	1	1	2	1	1	1	0	0
2141	3	1	0	0	0	0	0	0	0	1	0	0	0	0	0	0	0	0	0	0	1	1	0	0	1	0	0	0	0	2	0	1	1	2	0	1	5	5	0	0	1	1	1	1	1	0	0	0	0
216	4	1	0	0	0	0	0	0	0	0	0	0	0	0	0	0	0	0	0	0	2	0	0	1	0	0	0	0	0	1	1	1	1	1	1	2	5	5	0	0	1	1	1	1	0	1	1	0	0
712	4	1	0	0	0	0	0	0	0	0	0	0	0	0	0	0	0	0	0	0	0	0	0	0	0	0	0	0	0	0	0	0	0	0	0	1	5	4	0	0	0	0	0	1	0	0	0	0	0
3116	4	1	0	0	0	0	3	0	1	1	1	1	0	0	0	0	0	0	0	0	1	1	0	0	0	1	0	1	1	1	1	1	1	1	0	3	5	5	0	0	1	1	1	1	1	0	0	0	0
3801	4	1	0	0	0	0	0	1	1	0	1	0	1	2	0	0	0	1	0	0	0	2	0	0	0	0	0	0	0	0	0	0	0	0	0	1	5	4	0	0	1	1	1	1	1	0	1	1	0
830	5	1	0	0	0	0	0	1	1	1	1	0	0	0	0	0	0	0	1	1	2	0	1	1	2	0	0	0	0	1	1	1	1	2	1	1	4	3	0	0	0	0	1	0	1	1	1	0	0
3604	4	1	0	0	0	0	0	0	0	0	0	0	0	1	0	0	0	0	1	0	0	0	0	0	0	1	0	0	1	1	1	1	1	1	1	1	5	5	0	0	1	0	1	2	1	0	0	0	0
1150	3	1	1	0	0	0	3	0	1	2	1	1	0	0	1	0	1	0	1	1	1	1	0	0	1	1	0	0	1	1	1	1	1	1	1	1	5	4	0	0	1	1	3	3	2	1	1	1	0
3121	3	1	0	0	0	0	0	1	1	2	1	0	1	0	2	0	0	1	1	1	1	1	1	0	0	0	0	1	1	1	1	1	1	1	1	1	5	5	0	0	1	1	1	2	1	2	1	0	1
4126	5	1	1	0	0	0	0	0	0	1	0	0	0	0	0	0	0	0	0	0	0	0	0	0	0	0	0	0	0	1	1	1	0	2	0	1	5	5	0	0	1	1	1	1	0	1	0	0	0
1458	4	1	0	0	0	0	0	0	0	1	0	0	1	0	0	0	0	0	1	1	0	0	0	0	1	0	0	0	0	0	0	1	0	0	0	1	5	5	0	0	0	0	0	0	0	1	0	0	0
4094	4	1	0	0	0	0	0	0	1	0	0	0	0	0	0	0	0	0	1	0	0	0	0	0	0	0	0	0	0	1	1	1	1	1	0	1	4	4	0	0	1	1	1	1	0	0	0	0	0
1191	6	1	0	0	0	0	0	0	0	0	0	0	0	0	0	0	0	0	0	0	0	0	0	1	0	0	0	0	0	1	1	0	0	0	0	1	4	4	0	0	0	0	0	0	0	0	0	0	0
358	5	1	0	0	0	0	0	0	0	0	0	0	0	0	1	0	0	0	0	0	0	0	0	0	0	0	0	0	0	0	0	0	0	0	0	1	3	4	0	0	1	1	1	1	1	1	1	0	0
458	2	1	0	0	0	0	0	0	0	2	2	2	2	0	0	1	0	0	1	2	1	0	0	2	0	1	0	0	0	2	2	2	2	2	2	1	2	3	0	0	1	1	1	2	2	2	1	0	0
2734	3	1	0	0	0	0	0	0	0	2	1	2	0	0	1	0	1	0	1	2	2	0	0	0	1	1	0	1	0	2	2	2	2	2	2	1	4	4	0	0	2	1	2	2	3	0	2	0	0
4088	4	1	0	0	0	0	0	0	1	0	0	1	0	1	0	0	0	0	1	1	1	0	0	0	0	1	0	0	0	1	1	1	1	1	1	1	4	4	0	0	2	2	1	2	2	2	1	1	0
3478	3	1	0	0	0	0	0	0	0	0	0	0	0	0	0	0	0	0	0	0	0	0	0	0	0	0	0	0	0	0	0	0	0	0	0	1	3	3	0	0	1	0	0	0	0	1	0	0	0
618	3	1	0	0	0	0	0	0	0	1	0	1	0	0	0	0	0	0	0	0	1	0	0	0	0	0	0	0	0	1	1	0	1	0	0	2	3	3	0	0	1	1	0	0	0	0	0	0	0
363	5	1	0	0	0	0	0	1	1	1	0	1	0	0	0	0	1	0	0	1	1	0	0	0	0	0	0	0	1	1	1	0	0	1	0	1	4	3	0	0	0	1	0	1	0	0	0	0	0
503	6	1	0	0	0	0	0	0	0	0	0	0	0	0	0	0	0	0	0	0	0	0	0	0	0	0	0	0	0	0	0	0	0	0	0	1	5	4	0	0	0	0	1	1	0	0	0	0	0
2395	4	1	0	0	0	0	0	0	0	0	0	0	0	0	0	0	0	0	0	0	0	0	0	0	0	0	0	0	0	1	1	1	1	1	0	1	4	4	0	0	0	0	0	0	1	0	0	0	0
963	5	1	0	0	0	0	0	0	0	0	0	0	0	0	0	0	0	0	0	0	0	0	0	0	0	1	0	0	0	0	0	1	0	0	0	1	3	3	0	0	0	0	0	0	0	0	0	0	0
180	5	1	0	0	0	0	0	0	0	0	2	0	2	0	0	0	0	0	2	0	0	0	0	0	0	0	0	0	0	1	2	0	0	0	2	3	5	5	0	0	2	0	1	1	0	1	1	0	0
1177	3	1	0	0	0	0	0	0	0	0	0	0	0	0	0	0	0	0	0	0	0	0	0	0	0	0	0	0	0	0	0	0	0	0	0	1	4	4	0	0	0	0	0	0	0	0	0	0	0
610	3	1	0	0	0	0	0	0	0	0	0	0	0	0	0	0	0	0	0	0	0	0	0	0	0	0	0	0	0	0	0	0	0	0	0	1	5	5	0	0	1	1	1	1	0	0	0	0	0
2987	4	1	0	0	0	0	0	0	1	0	2	0	0	0	1	0	0	1	0	0	0	0	0	0	0	0	0	0	0	1	1	0	1	0	1	1	4	3	0	0	1	1	2	1	1	0	0	0	0
32	1	1	0	0	0	0	3	0	0	1	0	1	0	0	0	0	0	0	0	1	0	0	0	0	0	0	0	0	0	1	1	0	0	1	0	1	4	4	0	0	1	1	0	3	0	0	0	0	0
3864	2	1	0	0	0	0	3	0	0	0	0	1	0	0	0	0	0	0	0	2	2	0	0	2	0	1	0	0	0	2	2	0	0	0	2	1	5	4	0	0	1	1	1	2	1	1	3	1	0
1671	3	1	0	0	0	0	0	0	0	0	0	0	0	0	0	0	0	0	0	0	0	0	0	0	0	0	0	0	0	1	1	1	0	1	1	1	5	5	0	0	1	1	1	1	1	1	0	0	0
4175	4	1	0	0	0	0	0	0	1	0	0	0	0	0	0	0	0	0	0	0	0	0	0	1	0	0	0	0	0	1	1	1	0	1	0	1	5	5	0	0	0	0	0	0	0	0	0	0	0
1737	3	1	0	0	0	0	0	0	0	1	2	1	0	0	0	0	0	0	0	0	0	0	0	0	0	1	0	0	1	2	1	2	2	2	1	1	4	1	0	0	1	1	1	1	0	2	1	0	0
3823	1	1	0	0	0	0	3	0	0	1	1	1	1	1	1	1	1	1	1	2	1	1	1	1	1	1	1	1	1	1	1	1	1	1	1	1	3	3	0	0	1	1	1	1	1	0	0	0	0
933	4	1	0	0	0	0	0	0	1	2	0	0	1	0	1	0	0	0	1	1	0	0	1	2	1	1	0	1	1	1	1	1	1	1	0	1	5	3	0	0	1	0	2	1	0	1	0	0	0
2117	3	1	0	0	0	0	0	1	1	0	0	1	0	0	1	0	0	0	0	1	1	0	0	1	0	0	0	0	0	1	0	1	0	1	0	1	3	3	0	0	1	1	1	1	0	1	0	0	0
2006	3	1	0	0	0	0	0	1	1	1	0	0	0	0	0	0	0	0	0	2	0	1	1	1	0	1	0	0	0	0	1	0	0	1	0	1	5	5	0	0	1	1	0	1	0	0	0	0	0
3209	5	1	0	0	0	0	3	0	1	0	0	0	0	0	0	0	0	0	0	0	0	0	0	0	0	0	0	0	1	1	1	0	0	1	1	1	5	4	0	0	1	0	1	1	1	1	1	0	0
2557	4	1	0	0	0	0	0	0	0	0	1	1	0	0	0	0	0	0	0	0	1	0	0	0	0	0	0	0	0	1	0	0	0	0	0	1	4	5	0	0	1	0	1	2	2	1	0	0	0
362	3	1	0	0	0	0	0	0	1	1	0	1	0	0	0	0	1	0	1	0	1	0	0	1	0	0	0	0	0	1	1	0	0	1	0	1	5	5	0	0	1	0	1	2	0	0	1	0	0
540	4	1	0	0	0	0	3	0	1	0	0	0	0	1	0	0	0	0	0	1	1	0	1	0	0	1	0	0	1	1	1	1	1	1	1	3	4	3	0	0	1	1	1	1	1	1	1	0	0
364	4	1	0	0	0	0	0	0	0	0	0	1	0	0	0	0	0	0	0	0	0	0	0	0	0	0	0	0	0	2	1	0	0	1	0	1	4	5	0	0	1	0	0	1	0	0	0	0	0
2433	5	1	0	0	0	0	0	0	1	0	0	0	1	1	1	1	0	2	1	1	0	0	1	0	1	1	0	1	1	1	1	1	0	1	2	1	4	4	0	0	1	1	0	1	2	2	1	0	0
329	1	1	0	0	0	0	3	0	0	0	0	0	0	0	0	0	0	1	0	0	0	0	0	0	0	0	0	0	0	0	0	0	0	0	0	2	5	5	0	0	0	1	0	1	0	1	0	0	0
3098	4	1	0	0	0	0	0	0	2	0	0	1	0	0	0	0	0	0	0	1	1	0	0	0	0	0	0	0	1	1	0	1	0	0	1	1	5	5	0	0	0	1	0	1	2	0	3	0	0
4272	4	1	0	0	0	0	0	0	0	0	0	0	0	1	0	0	0	0	0	0	2	0	0	0	0	0	0	0	0	1	1	0	0	1	0	1	4	4	0	0	1	0	0	1	1	0	1	0	0
4384	4	1	0	0	0	0	0	0	0	0	0	1	0	0	0	0	0	0	0	0	1	0	0	0	0	0	0	0	0	0	0	0	0	1	0	1	5	5	0	0	1	1	0	1	0	0	0	0	0
1224	3	1	0	0	0	0	0	0	0	0	0	0	0	0	0	0	0	0	0	0	2	0	0	0	0	0	0	0	0	0	0	0	0	0	0	1	5	4	0	0	0	0	0	1	0	0	0	0	0
2283	4	1	0	0	0	0	0	0	0	1	0	0	1	0	0	0	0	0	0	0	0	0	0	0	0	1	0	0	0	1	0	0	1	1	1	2	5	5	0	0	0	0	0	1	0	0	0	0	0
3176	5	1	0	0	0	0	0	1	1	0	0	0	0	0	0	0	0	0	0	0	0	0	0	0	0	0	0	0	0	0	0	1	0	1	0	1	5	5	0	0	0	0	1	1	0	0	0	0	0
2567	5	1	0	0	0	0	0	0	1	0	0	1	0	0	0	0	1	0	0	1	1	0	0	1	0	0	0	0	1	1	1	0	1	1	1	4	4	5	0	0	1	0	1	1	0	0	0	0	0
3246	4	1	0	0	0	0	0	0	1	0	0	0	0	0	0	0	1	0	0	0	1	0	1	0	0	1	0	1	0	0	0	0	0	0	0	1	5	4	0	0	0	0	0	1	0	0	0	0	0
3102	5	1	0	0	0	0	0	1	1	2	2	2	0	0	1	0	1	0	0	2	1	2	1	1	1	1	0	0	0	2	2	2	2	2	1	1	5	4	0	0	1	1	3	2	3	2	1	0	1
2725	1	1	0	0	0	0	0	0	0	2	1	2	0	0	0	0	0	0	0	2	2	0	0	2	0	0	0	0	0	2	1	0	0	0	0	1	4	4	0	0	2	3	2	3	2	0	1	0	0
1729	4	1	0	0	0	0	0	0	0	0	0	0	0	0	0	1	0	0	0	0	1	0	0	0	0	0	0	0	0	2	1	1	1	1	0	1	5	5	0	0	1	1	0	1	1	1	1	0	0
1818	3	1	0	0	0	0	0	0	1	1	0	0	1	0	0	0	0	0	1	0	0	0	0	0	0	0	0	0	0	1	0	1	0	0	0	1	5	4	0	0	1	1	1	1	0	0	0	0	0
81	2	1	0	0	0	0	3	0	0	1	0	1	0	0	1	0	0	0	1	1	1	0	0	0	1	0	0	0	0	2	2	1	2	1	1	2	5	5	0	0	1	1	2	2	0	0	1	0	0
4406	5	1	0	0	0	0	0	1	1	1	0	0	1	0	0	0	0	0	1	1	2	0	0	0	0	1	0	0	1	1	0	1	0	1	0	1	5	5	0	0	1	1	1	0	0	1	1	0	0
2364	1	1	0	0	0	0	3	0	0	1	1	1	0	0	0	0	1	0	1	1	1	0	0	0	0	1	0	1	0	1	1	0	0	1	0	1	5	3	0	0	2	1	2	3	2	1	2	0	0
3274	5	1	0	0	0	0	0	0	1	0	0	0	0	0	0	0	0	0	0	0	0	0	0	0	0	0	0	0	0	0	0	0	0	0	0	1	3	3	0	0	0	0	0	0	0	0	0	0	0
1850	4	1	0	0	0	0	0	0	0	0	0	0	0	0	0	0	0	0	0	0	0	0	0	0	0	0	0	0	0	0	0	0	0	0	0	2	4	4	0	0	0	0	0	0	0	0	0	0	0
754	6	1	0	0	0	0	0	0	0	0	0	1	0	0	0	1	0	0	0	1	0	0	0	0	0	0	0	0	0	1	1	0	0	0	0	1	4	4	0	0	0	0	0	1	0	0	1	0	0
4392	4	1	0	0	0	0	0	0	1	0	2	1	1	0	0	0	2	0	1	2	0	0	1	0	0	0	0	0	1	1	1	0	0	1	0	3	5	5	0	0	0	0	0	1	0	0	0	0	0
1514	4	1	0	0	0	0	0	1	1	0	1	0	0	0	0	0	0	0	0	0	1	0	0	0	0	0	0	0	0	1	1	0	0	1	0	1	3	3	0	0	1	0	0	1	1	0	0	0	0
1372	3	1	0	0	0	0	0	0	0	0	1	0	0	0	0	1	0	0	0	1	0	0	1	1	0	0	0	1	0	1	1	0	1	1	1	1	5	5	0	0	1	1	1	1	1	1	1	0	0
3263	1	1	0	0	0	0	0	0	0	0	0	0	0	0	0	0	0	0	0	0	0	0	0	0	0	0	0	0	0	0	0	0	0	0	0	1	5	5	0	0	1	1	1	1	0	1	1	0	0
4374	2	1	0	0	0	0	3	0	0	0	0	2	0	0	1	0	0	0	0	1	0	0	0	1	0	0	0	0	0	0	0	0	0	0	0	1	3	3	0	0	1	1	0	3	2	1	2	0	0
3427	4	1	0	0	0	0	0	0	1	0	0	1	0	0	0	0	1	1	0	0	1	1	0	0	0	1	0	0	1	2	1	1	1	1	1	1	5	3	0	0	1	0	1	1	1	2	0	0	0
3505	3	1	0	0	0	0	3	0	0	0	0	1	1	0	0	0	1	1	1	1	1	0	0	2	0	1	0	0	0	1	1	0	0	0	0	1	5	3	0	0	0	0	0	0	1	0	0	0	0
4178	3	1	0	0	0	0	0	0	0	0	0	0	0	0	0	0	0	0	0	1	0	0	0	1	0	0	0	0	0	1	1	1	0	0	0	1	5	5	0	0	1	1	0	1	0	0	0	0	0
2588	5	1	0	0	0	0	0	2	2	0	0	1	0	0	0	0	0	0	0	1	2	1	0	2	0	0	0	0	1	1	1	1	0	0	0	1	4	5	0	0	1	0	0	1	1	0	0	0	0
3242	4	1	0	0	0	0	0	1	1	0	0	1	0	0	0	0	1	0	0	0	1	0	0	0	0	1	0	0	0	1	1	1	1	1	0	1	4	5	0	0	1	0	2	1	2	0	0	0	0
3013	2	1	1	0	0	0	0	0	0	1	1	2	0	0	0	0	1	0	0	1	2	0	0	0	0	0	0	0	0	1	2	0	0	1	0	1	2	2	0	0	1	1	0	1	2	1	0	0	0
60	3	1	0	0	0	0	0	0	0	0	0	0	0	0	0	0	0	0	0	0	2	0	0	0	0	0	0	0	0	0	0	0	0	1	0	1	5	5	0	0	0	0	0	1	0	0	0	0	0
3114	5	1	0	0	0	0	0	0	0	0	0	0	0	0	1	0	0	0	0	0	0	0	0	0	0	1	0	0	1	1	1	1	0	1	0	1	3	3	0	0	0	0	0	1	0	0	0	0	0
3218	3	1	0	0	0	0	0	0	0	1	1	0	1	0	1	1	0	1	1	1	0	1	0	1	0	0	0	0	0	1	1	1	1	1	0	1	5	4	0	0	1	1	0	2	2	0	2	0	0
1564	6	1	0	0	0	0	0	0	1	0	0	1	0	0	1	0	0	0	1	0	1	1	1	0	1	1	0	0	0	1	0	1	1	1	0	1	4	4	0	0	0	0	0	1	1	0	0	0	0
383	4	1	0	0	0	0	0	0	0	0	0	0	0	0	0	0	0	0	0	0	0	0	0	0	0	0	0	0	0	1	1	1	1	2	0	1	4	4	0	0	1	0	0	1	0	0	0	0	0
981	6	1	1	0	0	0	0	0	0	0	0	0	0	0	0	0	0	0	0	0	0	0	0	0	0	0	0	0	0	0	0	0	0	0	0	1	5	5	0	0	0	0	0	0	0	0	0	0	0
4388	3	1	0	0	0	0	0	0	1	0	0	2	0	1	0	0	1	0	0	1	1	0	0	1	0	1	0	0	0	2	0	1	1	2	1	1	5	5	0	0	0	0	0	1	3	0	0	0	0
3119	5	1	0	0	0	0	0	0	1	0	0	1	0	0	0	0	0	0	1	0	2	0	0	0	0	1	0	0	0	1	0	1	1	1	0	1	5	3	0	0	0	1	0	0	0	0	0	0	0
1422	6	1	0	0	0	0	0	0	1	0	0	0	0	0	0	0	0	0	0	0	0	0	0	0	0	0	0	0	0	1	1	1	0	1	0	1	4	4	0	0	1	1	1	2	2	1	1	0	0
690	3	1	1	0	0	0	0	1	1	1	0	0	1	0	0	0	1	0	1	1	0	0	0	0	0	0	0	1	0	2	1	2	1	2	0	1	4	4	0	0	1	1	0	1	0	0	0	0	0
484	2	1	0	0	0	0	3	0	0	1	0	1	0	0	0	0	2	0	0	1	1	0	2	1	0	0	0	1	0	1	1	0	0	1	0	1	5	4	0	0	1	1	1	0	0	1	1	0	0
2739	5	1	0	0	0	0	0	0	0	0	0	0	0	1	0	0	0	0	0	1	0	1	0	0	0	0	0	0	0	0	0	0	0	0	0	1	5	5	0	0	1	0	0	1	1	0	0	0	0
3408	4	1	0	0	0	0	0	1	1	0	2	2	0	0	0	0	0	2	0	0	0	2	0	0	0	0	0	0	0	1	1	1	1	2	1	1	5	5	0	0	2	2	0	3	2	1	1	0	0
264	5	1	0	0	0	0	0	0	0	0	0	0	0	2	0	0	0	2	0	1	0	1	1	0	0	1	0	1	0	1	0	0	0	0	1	1	5	5	0	0	0	0	1	1	0	0	0	0	0
4248	4	1	0	0	0	0	3	0	2	0	1	1	0	0	0	0	2	0	1	1	2	0	0	1	0	1	0	0	1	2	2	1	0	2	0	1	5	4	0	0	1	0	1	2	0	0	1	0	0
1856	1	1	0	0	0	0	0	0	0	0	0	0	0	0	0	0	0	0	0	0	0	0	0	0	0	0	0	0	0	0	0	0	0	0	0	1	5	5	0	0	1	1	1	1	1	0	0	0	0
1244	4	1	0	0	0	0	0	1	1	1	0	2	0	0	0	0	1	0	1	2	2	0	0	1	2	0	0	0	0	2	2	2	2	2	1	1	5	5	0	0	2	2	2	2	3	0	1	0	0
2673	4	1	0	0	0	0	0	0	1	1	0	0	1	0	0	0	0	1	1	1	2	1	0	0	0	0	0	1	0	1	1	1	1	1	1	1	5	5	0	0	1	0	1	2	3	0	0	0	0
345	5	1	0	0	0	0	3	1	1	0	1	0	0	0	0	0	1	0	0	0	0	0	1	0	0	1	0	0	0	0	1	1	0	0	0	1	5	5	0	0	0	0	0	1	0	0	0	0	0
1805	1	1	0	0	0	0	3	0	0	0	0	0	0	0	0	0	0	0	0	0	0	0	0	0	0	0	0	0	0	0	0	0	0	1	0	1	4	4	0	0	0	0	0	0	0	0	0	0	0
1431	4	1	0	0	0	0	0	0	0	0	0	0	0	0	0	0	0	0	0	1	2	0	0	0	0	1	0	1	0	2	1	0	1	0	0	1	5	3	0	0	1	1	1	1	0	0	1	0	0
	-99	-99	-99	-99	-99	-99	-99	-99	-99																												-99	-99	-99	-99
3517	5	1	0	0	0	0	0	1	1	1	0	0	0	0	0	0	0	0	1	2	2	0	0	2	0	0	0	0	0	2	2	2	2	2	0	1	4	3	0	0	1	1	1	1	2	2	0	0	0
1522	4	1	0	0	0	0	0	0	0	0	0	0	0	0	0	0	0	0	0	0	0	0	0	0	1	0	0	0	0	0	0	0	0	0	0	1	4	4	0	0	1	0	0	1	0	0	0	0	0
2176	4	1	0	0	0	0	0	0	0	0	0	0	0	0	0	1	0	1	1	0	0	1	2	0	0	0	0	0	0	1	1	1	1	0	1	1	3	5	0	0	1	1	0	1	0	0	0	0	0
1742	3	1	0	0	0	0	0	0	0	2	0	0	1	0	0	0	0	0	2	2	2	0	0	1	0	2	2	2	1	2	2	2	2	2	2	1	5	5	0	0	3	3	2	3	0	2	1	0	1
1774	5	1	0	0	0	0	0	0	0	0	0	1	0	0	0	0	0	0	0	0	2	0	0	0	0	1	0	1	0	1	1	1	0	1	0	1	5	4	0	0	0	0	0	1	1	0	0	0	0
2728	4	1	0	0	0	0	3	1	1	0	0	0	0	0	0	0	1	0	0	0	2	0	0	1	0	0	0	0	0	1	1	0	0	1	1	1	4	5	0	0	1	0	2	2	1	1	2	0	0
2405	4	1	0	0	0	0	0	1	1	0	1	0	1	0	0	0	0	0	1	0	1	0	1	0	0	0	0	0	0	1	1	1	1	0	0	1	3	3	0	0	0	0	2	1	0	0	1	0	0
993	3	1	0	0	0	0	0	0	1	0	0	0	0	0	0	0	0	0	0	0	0	0	0	0	0	0	0	0	1	1	0	0	0	0	0	1	4	4	0	0	1	0	1	1	0	0	0	0	0
693	5	1	0	0	0	0	0	0	1	0	1	0	0	0	0	0	0	0	0	1	1	0	0	0	0	0	0	0	0	0	0	1	1	1	0	1	4	5	0	0	1	1	1	1	2	1	0	0	0
2003	4	1	0	0	0	0	3	0	0	0	0	1	0	0	0	1	1	1	0	0	2	2	0	0	0	0	0	0	0	1	1	1	0	1	0	1	5	4	0	0	1	0	1	0	0	0	1	0	0
1956	2	1	0	0	0	0	0	0	0	1	1	2	1	0	1	0	2	0	1	2	2	1	1	1	0	0	0	0	0	2	2	1	1	1	1	1	5	4	0	0	1	0	3	2	0	0	0	0	0
3219	6	1	0	0	0	0	0	0	1	1	0	2	0	0	0	0	1	0	1	0	2	0	0	1	0	2	0	1	1	0	0	1	1	1	0	1	5	5	0	0	1	1	3	2	1	0	0	0	0
2228	5	1	0	0	0	0	0	0	1	0	0	0	0	0	0	0	0	0	1	0	0	0	0	0	0	0	0	0	0	1	1	1	1	1	0	1	5	5	0	0	0	0	0	1	0	0	1	0	0
1436	3	1	0	0	0	0	0	1	1	1	1	1	1	0	0	1	0	0	1	0	0	1	0	0	0	1	0	0	1	1	1	1	1	1	0	1	5	5	0	0	1	1	0	1	0	0	1	0	0
2535	5	1	0	0	0	0	0	0	0	0	0	0	0	0	0	0	0	0	0	0	1	0	0	0	0	0	0	0	0	0	0	0	0	0	0	1	4	4	0	0	0	0	1	0	0	0	0	0	0
1545	4	1	0	0	0	0	0	1	1	1	0	0	0	1	1	0	0	0	0	0	1	0	0	0	1	1	0	0	0	1	1	1	1	1	0	1	5	5	0	0	1	0	1	1	0	0	0	0	0
747	1	1	0	0	0	0	0	0	0	2	1	1	2	0	1	0	0	0	0	2	2	0	1	2	1	1	1	1	0	1	1	2	2	2	2	1	5	5	0	0	3	3	3	3	2	1	2	1	0
1272	1	1	0	0	0	0	0	0	0	1	0	1	0	1	1	0	0	0	0	1	1	0	0	2	0	0	0	0	0	1	0	0	0	0	0	1	5	4	0	0	1	1	3	3	3	1	2	1	1
3183	5	1	0	0	0	0	0	0	0	0	0	0	0	0	0	0	0	0	0	0	0	1	0	0	0	0	0	0	0	1	1	1	0	0	0	3	5	5	0	0	1	1	1	1	0	0	0	0	0
1706	6	1	1	0	0	0	3	1	1	0	1	0	0	0	0	0	0	0	0	1	2	0	0	1	0	0	0	1	0	1	0	1	0	1	0	1	4	2	0	0	1	0	1	2	3	0	1	0	0
4084	5	1	0	0	0	0	3	0	0	0	0	0	0	0	0	0	0	0	0	0	1	0	1	1	1	0	0	0	0	0	0	0	0	0	0	1	5	5	0	0	0	0	2	3	1	0	0	1	0
655	2	1	0	0	0	0	0	0	0	2	1	1	0	0	0	1	0	1	0	1	1	0	1	1	0	1	1	1	1	1	1	1	1	1	1	1	4	4	0	0	2	1	1	2	1	2	0	1	0
1118	5	1	0	0	0	0	3	0	1	0	1	1	0	0	0	1	0	0	1	1	1	0	0	1	0	0	0	0	1	2	1	1	1	1	1	1	5	3	0	0	1	1	1	2	1	2	2	1	1
2821	2	1	0	0	0	0	0	0	0	0	0	0	0	0	0	0	0	0	0	1	2	0	2	0	0	0	0	1	0	1	1	0	0	0	1	1	5	5	0	0	0	1	0	1	0	1	0	0	0
147	5	1	0	0	0	0	0	0	0	0	0	0	0	0	0	0	0	0	0	0	0	0	0	0	0	0	0	0	0	0	0	0	0	0	0	1	5	4	0	0	0	0	0	0	0	0	0	0	0
297	4	1	0	0	0	0	0	0	0	0	0	0	0	0	0	0	0	0	0	0	1	0	0	0	0	0	0	0	0	0	1	0	1	0	1	1	5	5	0	0	1	2	1	1	0	0	2	0	0
2923	3	1	0	0	0	0	0	1	1	0	0	1	0	0	0	0	0	0	0	0	2	0	1	1	0	0	0	0	1	1	1	0	1	1	0	1	5	5	0	0	0	0	0	1	0	0	0	0	0
581	3	1	1	0	0	0	0	0	0	1	0	0	1	1	0	0	0	0	1	1	0	0	0	0	0	0	0	0	0	1	1	1	1	0	1	1	5	4	0	0	0	0	1	1	0	0	0	0	0
4243	5	1	0	0	0	0	0	1	2	1	0	2	0	0	0	0	0	0	1	0	2	0	0	0	0	2	0	0	1	2	2	2	2	2	2	1	5	5	0	0	2	1	2	3	0	1	0	0	0
3390	4	1	0	0	0	0	0	0	0	0	0	0	0	0	0	0	0	0	0	0	0	0	0	0	0	0	0	0	0	1	1	1	0	2	0	1	5	5	0	0	1	0	0	0	0	0	0	0	0
1065	1	1	0	0	0	0	0	0	0	0	0	1	0	0	1	0	0	0	0	1	2	0	0	0	0	0	0	0	0	0	0	0	0	0	0	1	4	5	0	0	1	0	3	3	1	0	0	0	0
1654	4	1	0	0	0	0	0	0	0	0	0	0	0	0	0	0	0	0	0	0	0	0	0	0	0	0	0	0	0	1	1	0	1	1	0	1	4	5	0	0	1	0	0	0	0	0	0	0	0
359	6	1	0	0	0	0	0	0	1	1	0	0	1	1	0	0	0	0	1	0	0	0	0	0	2	0	0	0	1	2	2	2	2	2	1	1	5	5	0	0	0	0	1	1	1	1	0	0	0
2676	6	1	0	0	0	0	0	0	0	2	0	0	2	1	0	0	0	0	2	1	1	0	2	1	1	1	0	1	1	2	2	2	2	2	1	1	5	4	0	0	1	1	0	1	1	0	1	1	0
971	2	1	1	1	1	0	3	0	1	0	1	1	0	0	0	0	2	0	0	0	1	0	0	0	0	0	0	0	0	2	2	0	0	0	0	1	5	5	1	0	1	1	0	1	0	1	0	0	0
1221	3	1	0	0	0	0	0	0	0	1	1	1	0	1	2	0	1	2	1	1	2	0	0	2	0	0	0	1	0	2	0	1	1	0	1	1	5	3	0	0	1	2	2	2	3	3	1	1	2
4086	6	1	0	0	0	0	0	0	1	1	0	2	1	0	1	0	1	0	1	2	2	0	0	2	0	1	2	0	0	0	0	0	0	0	0	1	4	4	0	0	0	0	1	1	0	0	0	0	0
3546	4	1	0	0	0	0	0	1	1	0	0	2	1	0	0	0	1	0	0	0	0	0	0	0	1	1	0	1	1	0	0	1	2	1	0	1	4	5	0	0	1	0	0	0	0	0	0	0	0
1530	4	1	0	0	0	0	0	0	0	2	0	2	2	2	0	0	0	0	2	1	2	0	0	2	0	0	0	0	0	2	2	2	2	2	1	1	3	4	0	0	1	3	1	3	1	0	0	0	0
1779	4	1	0	0	0	0	0	0	0	1	0	0	0	0	0	0	0	0	0	1	1	0	1	1	0	0	0	0	0	2	1	2	2	2	2	1	4	3	0	0	1	1	1	2	0	1	0	0	0
2089	3	1	0	0	0	0	0	0	1	1	0	1	1	0	0	0	0	0	0	0	1	0	1	0	0	1	0	1	0	2	1	1	0	1	1	1	4	4	0	0	1	0	1	1	0	0	1	0	0
4174	3	1	0	0	0	0	0	0	1	1	0	0	0	0	0	0	0	0	0	0	1	0	1	0	0	0	0	0	0	1	0	0	0	0	0	1	5	5	0	0	1	0	1	2	0	0	0	0	0
1982	4	1	0	0	0	0	0	0	0	0	0	0	0	0	0	0	0	0	0	1	1	0	2	1	0	1	0	0	0	1	1	1	1	0	1	1	5	5	0	0	1	0	0	1	0	1	0	0	0
3862	4	1	0	0	0	0	0	0	0	0	0	0	0	0	0	0	0	0	0	0	2	0	2	0	0	2	0	0	0	2	2	0	1	2	1	1	5	5	0	0	0	0	0	3	1	1	1	0	0
4400	6	1	0	0	0	0	0	0	1	0	1	2	0	0	0	0	1	0	0	0	2	0	0	0	0	0	0	0	1	1	1	1	1	1	1	1	1	5	0	0	1	1	1	1	1	2	1	1	1
3029	4	1	0	0	0	0	0	0	1	2	1	2	1	0	1	0	0	1	1	1	1	1	0	1	0	2	0	1	1	2	2	2	2	2	2	1	5	4	0	0	1	1	1	1	1	2	1	0	1
1290	2	1	0	0	0	0	3	0	0	1	2	2	0	0	1	1	1	1	0	2	2	1	1	1	1	1	1	0	0	1	2	1	1	1	1	3	5	5	0	0	1	3	3	3	1	2	2	1	1
403	3	1	0	0	0	0	0	0	0	1	0	1	0	0	1	0	0	0	1	1	2	0	1	0	0	1	0	0	0	1	1	1	0	0	1	1	4	4	0	0	1	0	0	2	1	0	1	0	0
2781	5	1	0	0	0	0	0	0	1	0	0	1	0	0	0	0	0	0	0	0	1	0	0	1	0	0	0	0	0	0	0	0	0	0	0	1	5	3	0	0	2	1	2	3	0	0	0	1	0
3046	4	1	1	0	0	0	0	2	2	1	1	0	1	0	0	0	0	0	1	0	0	0	0	1	0	1	0	0	1	1	2	1	1	0	1	1	5	4	0	0	2	1	3	1	3	2	1	0	0
2991	4	1	0	0	0	0	3	0	1	0	0	1	0	0	0	1	0	1	1	0	1	0	0	0	0	0	0	0	0	0	1	0	1	0	1	1	5	4	0	0	1	1	1	2	2	0	0	0	0
2551	4	1	0	0	0	0	0	0	0	1	0	0	0	0	0	0	0	0	0	0	0	0	0	0	0	0	0	0	0	0	0	0	0	0	0	1	4	5	0	0	1	1	1	2	2	3	1	0	0
1269	5	1	0	0	0	0	0	0	0	0	0	0	0	0	0	0	0	0	0	0	2	0	0	0	0	0	0	0	0	0	0	0	0	1	0	2	4	5	0	0	0	0	1	0	0	0	0	0	0
792	3	1	0	0	0	0	0	2	1	2	0	2	1	1	1	2	2	2	1	1	2	2	0	0	1	1	0	1	0	2	1	2	2	2	2	1	5	5	0	0	1	0	3	3	2	0	3	0	0
860	4	1	0	0	0	0	0	0	1	0	0	0	0	0	0	0	0	0	0	1	0	1	0	0	0	0	0	0	0	1	1	1	0	1	1	2	5	4	2	2	0	1	2	1	1	0	0	0	0
923	5	1	0	0	0	0	0	0	0	0	0	0	0	0	0	0	0	0	0	0	0	0	0	0	0	0	0	0	0	0	0	0	0	0	0	1	4	4	0	0	1	0	0	1	0	0	0	0	0
1029	4	1	0	0	0	0	0	0	1	1	0	1	0	0	0	0	0	0	0	0	1	0	0	0	0	0	0	0	0	2	1	1	1	2	1	1	3	3	0	0	0	0	0	0	0	0	0	0	0
2952	6	1	0	0	0	0	0	0	2	0	0	1	1	0	0	0	0	0	0	0	1	0	0	0	0	0	0	0	0	1	1	1	1	1	1	1	5	5	0	0	1	1	1	2	3	0	0	1	0
3461	3	1	0	0	0	0	3	0	0	1	0	0	0	0	0	0	0	0	0	1	1	1	0	0	1	0	0	0	0	1	1	1	1	2	1	1	3	3	0	0	1	1	1	1	0	1	0	0	0
2098	3	1	0	0	0	0	3	1	1	1	0	2	1	0	1	2	2	1	1	1	2	0	0	1	1	0	0	2	1	2	2	2	2	2	2	1	4	1	0	0	2	1	2	3	3	1	2	1	0
1225	3	1	0	0	0	0	0	0	0	1	0	1	0	0	0	0	1	0	0	1	2	0	1	0	1	1	0	0	0	2	1	1	1	1	1	1	5	4	0	0	1	1	0	2	0	2	1	0	1
2309	4	1	0	0	0	0	0	1	2	1	0	0	0	1	0	0	0	0	1	0	2	0	0	0	0	0	0	0	1	1	0	1	1	1	0	1	5	4	0	0	1	1	0	0	2	3	0	1	0
3977	3	1	0	0	0	0	0	0	0	1	0	1	0	0	0	0	0	0	0	0	2	1	1	0	0	1	0	0	0	2	1	1	1	1	1	1	5	5	0	0	0	1	1	1	1	1	1	0	0
658	6	1	0	0	0	0	0	0	0	0	0	0	0	0	0	0	0	0	0	0	0	0	0	0	0	0	0	0	0	0	0	0	0	0	0	1	5	4	0	0	0	1	1	1	0	1	0	0	0
3083	4	1	0	0	0	0	0	0	0	1	0	0	1	0	0	0	1	0	0	1	1	1	1	0	0	0	0	0	1	2	1	1	1	1	1	2	5	5	0	0	1	1	2	1	0	0	1	0	0
3527	2	1	1	0	0	0	0	0	0	0	0	0	0	0	0	0	1	0	0	0	1	0	0	0	0	0	0	0	0	1	1	0	0	0	0	2	5	5	0	0	0	0	0	1	0	0	1	0	0
826	4	1	1	0	0	0	0	0	0	0	0	0	0	0	0	0	0	0	0	0	0	0	0	0	0	0	0	0	0	0	1	0	0	0	1	2	5	5	0	0	1	0	1	1	0	0	1	0	0
4294	2	1	0	0	0	0	0	0	0	0	1	1	0	0	0	0	0	0	0	0	0	0	0	0	0	1	0	1	0	1	1	0	0	1	1	1	5	5	0	0	1	1	2	1	0	1	0	0	0
537	5	1	0	0	0	0	3	1	1	0	1	1	1	0	0	0	0	0	1	1	0	2	0	0	0	1	0	1	1	0	0	1	0	1	1	1	4	5	0	0	1	0	1	1	0	0	1	1	0
428	6	1	0	0	0	0	0	0	1	0	0	1	0	0	0	0	0	1	0	0	0	0	0	0	0	0	0	0	0	0	0	0	0	0	0	2	3	4	0	0	1	1	2	3	1	1	1	0	0
740	1	1	0	0	0	0	3	0	0	0	0	0	0	1	0	0	0	0	0	0	0	0	0	0	0	1	0	0	0	0	0	0	0	0	0	1	5	4	0	0	0	0	1	1	0	1	0	0	0
3060	6	1	0	0	0	0	0	0	0	0	0	0	0	0	0	0	0	0	0	0	0	0	1	0	0	0	0	0	0	0	0	1	0	0	0	2	4	5	0	0	0	0	1	1	0	0	0	0	0
2078	2	1	0	0	0	0	0	0	0	0	1	0	0	0	0	0	1	0	0	1	2	0	1	0	0	0	0	0	0	1	0	0	0	0	0	1	5	5	0	0	1	1	0	0	0	1	0	0	0
422	5	1	0	0	0	0	0	0	1	0	0	1	0	1	0	2	0	0	0	0	1	0	0	0	0	0	0	0	0	1	1	1	1	0	0	2	5	4	0	0	1	0	1	1	0	1	1	0	0
3775	2	1	0	0	0	0	3	0	0	1	1	2	1	0	0	0	0	1	1	1	0	0	0	1	0	1	0	0	0	1	1	1	0	1	1	1	5	5	0	0	1	1	1	2	2	1	1	1	0
3095	2	1	0	0	0	0	0	0	0	2	0	2	0	0	1	0	0	0	0	0	0	1	2	0	0	1	0	1	0	2	0	0	1	1	0	1	4	5	0	0	1	1	1	1	2	1	2	1	0
3379	4	1	0	0	0	0	0	0	1	0	0	2	0	0	0	0	0	0	0	1	2	0	0	1	0	0	0	0	0	0	0	0	1	0	0	1	5	5	0	0	0	0	1	1	0	0	0	0	0
1147	5	1	0	0	0	0	0	1	0	0	0	1	0	0	0	0	0	0	0	0	1	0	0	0	0	1	0	0	0	1	1	0	0	0	1	1	4	4	0	0	0	1	1	1	0	0	0	0	0
1852	2	1	0	0	0	0	0	0	0	1	0	0	0	0	0	0	0	0	0	1	1	0	0	0	0	0	0	1	0	1	1	1	0	0	0	1	5	5	0	0	1	1	1	1	1	0	1	0	0
3317	2	1	0	0	0	0	0	0	0	0	0	0	0	1	0	0	0	0	0	0	1	0	0	0	0	0	0	0	0	1	1	0	0	0	0	1	5	5	0	0	0	0	1	0	0	0	0	0	0
3911	1	1	0	0	0	0	3	0	0	0	0	0	0	0	0	0	0	0	0	0	0	0	0	0	0	0	0	0	0	0	0	0	0	0	0	1	5	5	0	0	1	0	1	0	1	0	0	0	0
2031	1	1	0	0	0	0	3	0	0	1	0	1	0	0	0	0	1	0	0	0	0	0	0	0	0	0	0	0	0	0	0	0	0	0	0	1	5	5	0	0	0	0	2	2	2	0	1	0	0
373	3	1	0	0	0	0	0	0	1	0	0	1	1	0	0	0	2	0	0	1	2	0	0	1	0	0	0	0	0	2	2	1	0	2	0	1	4	4	0	0	1	0	0	1	1	1	0	0	0
2967	1	1	0	0	0	0	3	0	0	0	0	2	0	0	0	0	0	0	0	1	2	0	0	1	0	0	0	0	0	1	1	0	0	0	0	1	4	4	0	0	0	0	1	1	2	0	0	0	0
3031	3	1	0	0	0	1	0	0	1	0	0	1	0	0	1	0	0	0	0	0	2	0	0	0	0	0	0	0	0	1	0	0	0	0	0	1	3	5	0	0	1	0	1	1	1	0	0	0	0
466	4	1	0	0	0	0	0	1	1	0	0	1	0	0	0	0	0	0	0	1	1	0	0	1	0	0	0	0	0	1	1	1	1	2	0	1	4	3	0	0	1	0	1	1	1	0	1	0	0
4040	4	1	0	0	0	0	0	1	1	0	0	0	1	0	1	1	0	0	1	0	0	0	0	1	0	0	0	1	0	1	1	1	1	1	0	1	4	4	0	0	1	1	0	1	1	0	1	0	0
2115	6	1	0	0	0	0	0	1	1	0	0	0	0	0	0	0	0	0	0	0	0	0	0	0	0	0	0	0	0	0	0	1	0	1	0	1	5	4	0	0	1	1	1	1	1	1	1	0	0
	-99	-99	-99	-99	-99	-99	-99	-99	-99																												-99	-99	-99	-99
1254	2	1	0	0	0	0	0	0	0	1	2	2	1	0	1	0	1	0	1	2	1	0	0	2	0	1	1	0	0	2	1	1	1	2	1	2	4	4	0	0	2	1	2	3	2	1	2	1	0
457	4	1	0	0	0	0	0	0	1	1	1	2	1	0	1	0	0	0	1	1	2	0	0	1	1	1	0	1	1	0	0	0	0	0	0	1	3	3	0	0	0	0	0	1	1	1	1	0	0
839	3	1	0	0	0	0	3	0	1	0	0	1	0	0	0	0	0	0	0	0	1	0	0	0	1	0	0	1	0	1	1	0	0	1	1	1	5	5	0	0	1	0	1	1	0	1	0	0	0
855	2	1	1	0	0	0	3	0	0	0	0	0	0	0	0	0	0	0	0	0	0	0	0	0	0	0	0	0	0	0	0	0	0	0	0	1	5	5	0	0	1	0	0	1	1	0	0	0	0
185	3	1	1	0	0	0	3	1	1	0	0	0	0	0	0	0	1	0	0	1	2	0	0	1	0	1	0	0	0	1	1	1	1	0	1	1	5	5	0	0	1	1	1	1	1	0	1	1	0
237	5	1	0	0	0	0	0	0	0	0	0	0	0	0	0	0	0	0	0	0	0	0	0	0	0	0	0	0	0	1	0	1	1	1	0	2	5	5	0	0	1	0	1	1	0	0	0	0	0
1377	3	1	1	0	0	0	0	0	0	0	0	0	0	0	0	0	0	0	0	0	2	0	0	0	0	0	0	0	0	1	1	1	1	1	0	1	5	5	0	0	0	0	0	1	0	0	0	0	0
1793	4	1	0	0	0	0	0	1	1	0	1	1	0	0	0	0	0	1	1	0	1	1	0	0	0	1	0	0	0	1	1	1	1	1	1	1	5	5	0	0	1	1	2	1	1	0	1	0	0
3059	3	1	0	0	0	0	3	0	0	0	2	1	0	0	0	0	1	0	0	0	1	0	0	0	0	0	0	0	0	1	1	0	0	1	0	1	5	4	0	0	0	0	0	0	0	0	0	0	0
3055	4	1	0	0	0	0	0	0	0	1	1	1	1	0	0	0	2	0	1	2	2	1	0	1	0	1	0	0	0	1	1	1	0	1	0	1	5	5	0	0	2	1	3	1	0	0	2	0	0
1903	3	1	0	0	0	0	0	0	0	0	0	0	0	0	1	0	0	0	0	0	0	0	0	1	0	0	0	0	0	1	1	1	0	1	1	1	4	4	0	0	1	0	1	1	0	0	0	0	0
315	3	1	0	0	0	0	3	0	0	1	0	1	0	0	0	0	0	0	0	1	2	0	0	0	0	0	0	0	0	2	2	1	1	2	0	1	5	3	0	0	0	0	0	1	0	0	0	0	0
35	1	1	0	0	0	0	3	0	0	1	0	0	0	0	0	0	0	0	0	0	0	0	0	1	0	0	0	0	0	1	1	0	1	1	0	1	3	3	0	0	1	1	1	1	0	0	0	0	0
1851	5	1	0	0	0	0	0	0	1	1	0	0	1	0	0	0	0	1	1	1	1	0	0	0	0	0	0	0	0	1	0	1	1	0	0	1	4	4	0	0	0	0	1	0	0	0	0	0	0
3041	5	1	0	0	0	0	3	1	1	0	0	0	0	0	0	1	0	0	1	1	1	0	1	1	0	0	1	1	1	1	1	1	1	1	1	1	4	5	0	0	0	1	0	1	1	1	0	1	0
1285	4	1	0	0	0	0	0	0	1	1	0	0	0	0	0	0	0	0	0	0	1	0	0	0	0	1	0	0	0	1	1	1	1	1	1	1	4	4	0	0	1	1	1	2	1	0	1	0	0
1275	3	1	0	0	0	0	0	1	1	2	0	2	1	1	0	0	1	0	0	1	1	0	1	1	1	1	0	1	1	1	1	1	1	1	1	1	4	5	0	0	1	1	1	1	1	0	1	0	0
4146	4	1	0	0	0	0	0	0	1	0	0	1	0	0	0	0	0	0	0	0	0	0	0	1	0	0	0	0	1	1	1	0	1	0	1	1	5	4	0	0	1	0	1	1	0	0	1	0	0
1351	4	1	0	0	0	0	0	1	1	0	0	1	0	0	0	0	0	0	1	1	1	0	0	0	0	0	0	0	0	0	0	0	0	0	0	1	5	4	0	0	0	1	0	1	1	0	1	0	0
2944	5	1	0	0	0	0	0	0	1	0	0	1	0	0	0	0	0	0	1	0	1	0	0	0	0	0	0	0	0	0	1	1	1	1	0	1	4	3	0	0	1	0	1	1	0	0	0	0	0
3659	6	1	1	0	0	0	0	1	1	0	0	0	0	0	0	0	0	0	0	0	0	0	0	0	0	0	0	0	0	0	0	0	0	0	0	1	4	4	0	0	0	0	0	0	0	0	0	0	0
1740	4	1	0	0	0	0	0	1	1	0	1	1	0	0	0	0	0	0	0	0	0	0	2	0	1	1	0	0	0	1	2	0	1	1	1	1	4	4	0	0	1	0	0	1	0	0	0	0	0
3970	5	1	0	0	0	0	0	0	0	2	0	2	0	0	0	0	1	0	1	2	0	1	0	1	1	0	0	1	1	2	2	2	2	2	1	1	4	4	0	0	1	0	1	2	0	1	1	1	0
470	5	1	0	0	0	0	0	1	2	0	0	0	1	0	0	0	0	0	1	1	1	0	0	1	1	0	0	0	1	1	1	1	1	1	1	1	4	4	0	0	1	0	1	1	0	0	0	0	0
2863	3	1	0	0	0	0	0	0	0	0	0	0	1	0	0	0	0	0	1	1	1	0	1	1	0	0	0	0	0	1	0	0	1	0	0	1	5	5	0	0	1	1	0	1	0	0	1	0	0
2482	4	1	0	0	0	0	0	0	1	0	0	0	0	0	0	0	0	0	0	0	0	0	0	0	0	1	0	0	0	0	0	0	0	0	1	1	3	3	0	0	0	0	1	1	0	0	0	0	0
4149	4	1	0	0	0	0	0	0	1	2	2	1	0	0	2	0	0	0	1	0	1	0	0	0	0	1	0	0	1	2	1	2	2	0	0	1	4	4	0	0	2	1	3	3	1	0	0	0	0
3571	4	1	0	0	0	0	0	0	0	1	2	2	1	0	0	0	0	0	1	2	2	0	0	2	1	1	1	0	1	2	2	1	1	2	0	1	5	5	0	0	1	2	2	2	2	2	2	1	0
1220	5	1	0	0	0	0	0	1	1	0	0	1	0	0	0	0	0	0	0	0	1	0	0	0	0	1	0	0	1	0	0	0	0	0	0	1	3	3	0	0	0	0	1	0	0	0	0	0	0
4014	5	1	0	0	0	0	0	0	1	0	0	1	0	0	1	1	0	0	1	1	1	1	0	0	1	0	0	0	0	1	1	1	0	1	1	1	5	5	0	0	1	1	0	3	1	1	1	0	0
3434	4	1	0	0	0	0	0	1	1	0	1	0	0	0	0	0	0	0	0	0	2	0	1	0	0	1	0	0	1	0	0	1	1	0	1	1	5	5	0	0	1	0	0	1	0	0	0	1	0
705	3	1	1	0	0	0	0	0	0	1	0	2	0	0	0	0	1	0	0	1	0	1	0	0	0	0	0	0	0	2	0	1	0	1	1	1	5	4	0	0	3	1	2	3	0	0	3	0	0
3547	3	1	0	0	0	0	0	0	1	0	0	0	0	0	0	0	0	0	0	0	0	0	0	0	0	0	0	0	0	0	0	0	0	0	0	3	4	4	0	0	0	0	0	1	0	0	0	0	0
4140	4	1	0	0	0	0	0	0	1	0	1	0	0	0	0	0	0	0	0	0	0	0	0	0	0	1	0	0	1	0	1	0	0	0	1	1	4	3	0	0	1	0	1	1	0	1	1	0	0
1898	4	1	0	0	0	0	0	0	0	0	0	0	0	0	0	0	0	0	0	1	0	0	0	0	0	0	0	0	0	0	0	1	1	1	0	1	5	5	0	0	0	1	0	0	1	0	0	0	0
1098	5	1	0	0	0	0	0	0	1	0	2	0	0	0	0	0	0	0	0	0	2	0	0	0	0	0	0	0	0	1	1	0	1	1	0	1	5	5	0	0	0	1	0	1	1	0	2	0	0
2209	4	1	0	0	0	0	0	0	0	0	0	0	0	0	0	0	0	0	1	1	0	0	0	1	0	0	0	0	0	0	1	1	1	0	0	1	5	5	0	0	0	1	0	1	0	0	0	0	0
2020	3	1	0	0	0	0	0	0	0	0	0	0	0	0	0	0	0	0	0	0	2	0	0	0	0	0	0	0	0	0	0	0	0	0	0	2	5	5	0	0	1	1	0	1	0	0	2	0	0
3867	2	1	0	0	0	0	0	0	0	0	1	0	0	0	0	0	2	0	0	0	2	0	2	1	0	0	0	0	0	0	1	0	0	1	0	1	5	5	0	0	1	1	0	1	0	0	1	0	0
974	4	1	0	0	0	0	3	0	0	1	2	1	0	0	0	0	1	0	0	0	2	0	0	1	0	1	0	0	0	2	1	0	1	1	1	1	4	5	0	0	1	1	2	1	1	0	1	1	0
4227	3	1	0	0	0	0	0	0	0	0	0	0	0	0	0	0	0	0	0	0	2	0	0	0	0	0	0	0	0	0	0	0	0	0	0	1	5	5	0	0	0	0	0	0	0	0	0	0	0
2918	2	1	0	0	0	0	3	0	0	1	1	2	0	0	0	0	0	0	0	2	2	0	0	0	0	0	0	0	0	2	1	0	1	2	0	1	5	5	0	0	1	1	0	2	0	1	1	0	0
1794	4	1	0	0	0	0	0	0	0	1	0	2	1	0	1	0	1	0	1	1	2	0	2	0	0	0	0	1	0	1	1	0	1	1	1	1	4	4	0	0	0	1	1	0	0	0	0	0	0
2510	1	1	1	0	0	0	0	0	0	0	1	0	0	0	0	0	0	0	0	1	0	0	1	1	0	0	0	0	0	0	1	0	0	0	0	1	5	5	0	0	2	0	1	2	0	1	1	0	0
521	4	1	1	0	0	0	0	0	0	1	1	1	0	0	1	0	1	1	1	0	2	0	0	0	0	0	0	0	0	2	2	2	2	2	2	1	5	4	0	0	2	1	3	2	3	2	0	0	0
2887	3	1	0	0	0	0	0	0	0	0	0	1	0	0	0	0	0	0	0	0	2	0	0	0	0	0	0	0	0	1	1	0	0	1	0	1	5	5	0	0	1	1	1	1	0	0	0	0	0
3312	3	1	0	0	0	0	0	0	0	0	0	0	0	0	0	0	0	0	0	0	0	0	0	0	0	0	0	0	0	0	0	0	0	0	0	2	5	5	0	0	0	1	0	2	0	0	0	0	0
161	4	1	0	0	0	0	0	0	0	0	0	0	0	0	0	0	0	0	0	0	0	0	0	0	0	0	0	0	0	0	1	0	0	1	0	1	3	3	0	0	1	0	0	1	1	0	0	0	0
1515	5	1	0	0	0	0	0	1	0	0	0	1	0	1	0	0	0	0	0	0	1	0	0	0	0	0	0	0	0	1	1	1	1	0	0	2	3	4	0	0	0	1	1	1	0	0	0	0	0
3110	4	1	1	0	0	0	0	0	0	1	2	0	0	0	1	0	0	0	0	0	1	0	1	1	0	1	0	0	0	1	1	1	1	1	1	2	5	5	0	0	0	0	1	1	0	0	0	0	0
2969	3	1	0	0	0	0	0	1	1	0	0	0	0	0	0	0	0	0	0	1	0	1	0	0	0	0	0	0	0	1	1	1	0	1	0	2	5	5	0	0	0	0	0	0	0	0	0	0	0
3510	5	1	0	0	0	0	0	0	1	0	0	0	1	0	0	0	0	0	0	0	1	0	1	0	0	1	0	1	0	0	1	0	1	0	0	1	3	4	0	0	1	0	2	1	1	0	1	0	0
1517	4	1	0	0	0	0	0	1	2	2	1	1	1	0	1	1	0	0	1	1	1	0	0	1	1	1	0	0	1	2	1	1	1	1	1	1	3	5	0	0	1	1	1	2	1	0	0	0	0
2177	4	1	0	0	0	0	0	2	2	2	0	2	0	1	1	0	1	0	1	2	2	0	0	1	0	2	0	0	1	2	2	2	2	2	1	1	4	4	0	0	0	2	1	2	0	1	0	0	0
987	5	1	0	0	0	0	3	0	0	0	0	1	0	0	0	0	0	0	0	2	2	0	0	0	0	0	0	0	0	1	1	1	1	0	0	1	4	5	0	0	0	0	0	0	0	0	0	0	0
2626	5	1	0	0	0	0	0	0	0	0	0	0	0	0	0	0	0	0	0	0	0	0	0	0	0	0	0	0	0	0	0	0	0	0	1	1	4	4	0	0	1	1	0	0	0	1	0	0	0
1889	2	1	0	0	0	0	3	0	0	0	0	0	0	0	0	0	0	0	0	0	0	0	0	0	0	0	0	0	0	0	0	0	0	0	0	1	5	5	0	0	1	1	1	1	0	1	0	0	0
733	4	1	0	0	0	0	0	1	2	0	0	0	1	1	0	0	0	0	1	0	1	0	0	0	0	1	0	0	0	0	0	0	0	0	0	1	3	3	0	0	0	0	1	0	0	0	0	0	0
2689	3	1	0	0	0	0	0	0	0	0	0	1	0	0	0	0	1	0	0	0	0	0	0	0	0	0	0	0	0	1	0	0	0	0	0	1	5	5	0	0	1	0	0	1	0	0	0	0	0
840	3	1	0	0	0	0	0	1	1	0	0	0	0	0	0	0	1	0	0	0	1	0	0	0	0	1	0	0	0	2	2	0	0	1	0	1	5	3	0	0	1	1	1	2	3	0	1	0	0
4027	3	1	0	0	0	0	0	0	1	0	1	0	0	0	0	0	0	0	0	0	1	0	0	1	0	0	0	0	1	2	1	0	1	2	0	1	3	3	0	0	1	0	0	0	1	0	0	0	0
2069	5	1	0	0	0	0	0	0	0	0	0	0	0	0	0	0	0	0	0	0	2	0	0	0	0	0	0	0	0	1	1	0	0	1	1	1	5	5	0	0	0	1	0	1	0	1	0	0	0
235	6	1	1	0	0	0	0	1	1	0	0	0	0	0	0	0	0	0	0	0	2	0	1	1	0	0	0	0	0	1	1	0	0	1	1	1	5	4	0	0	1	1	1	1	0	0	0	1	0
342	5	1	1	0	0	0	0	0	0	1	0	0	0	0	0	0	0	0	0	0	0	0	0	0	0	0	0	0	0	1	1	1	1	1	0	1	5	5	0	0	1	0	1	2	0	0	0	0	0
3132	5	1	0	0	0	0	0	0	1	1	0	1	0	0	0	0	0	0	0	0	1	1	0	0	0	0	0	0	0	1	1	1	1	1	1	1	5	5	2	0	2	1	1	2	0	1	1	0	0
2315	3	1	0	0	0	0	0	0	0	0	0	0	0	0	0	0	0	0	0	0	0	0	0	0	0	1	0	0	0	0	0	1	0	1	0	2	5	5	0	0	1	0	0	0	0	0	0	0	0
386	4	1	0	0	0	0	0	0	0	0	0	2	0	0	0	0	2	0	0	1	2	1	1	1	0	0	0	0	0	1	1	1	1	0	0	2	5	4	0	0	1	0	0	1	1	0	0	0	0
2594	2	1	0	0	0	0	0	0	0	0	0	0	0	0	0	0	0	0	0	0	1	0	0	0	0	0	0	0	0	1	1	0	0	1	0	1	4	4	0	0	0	0	0	1	0	1	0	0	0
520	2	1	0	0	0	0	3	0	0	0	0	0	0	0	0	0	0	0	0	0	0	0	0	0	0	0	0	0	0	0	0	0	0	0	0	2	5	5	0	0	0	0	1	2	1	0	1	1	0
2107	4	1	0	0	0	0	0	0	0	0	0	0	1	0	0	0	0	0	0	1	0	0	0	0	0	0	0	0	0	1	1	1	1	1	0	1	4	5	0	0	0	0	0	0	1	1	0	0	0
3629	4	1	0	0	0	0	0	1	1	0	0	0	0	2	0	0	0	0	0	0	0	0	1	0	0	0	0	0	1	1	1	0	0	1	1	2	5	5	0	0	1	0	1	2	2	1	0	0	0
3565	4	1	0	0	0	0	0	0	1	0	0	0	0	0	0	0	0	0	0	0	0	0	0	0	0	0	0	0	0	0	1	1	1	1	0	1	5	5	0	0	0	0	0	0	0	0	0	0	0
3273	3	1	0	0	0	0	3	1	1	0	1	1	0	0	0	0	1	0	0	0	1	1	1	0	0	0	0	0	0	1	0	1	1	0	0	1	5	5	0	0	1	1	0	0	0	0	0	0	0
1550	6	1	0	0	0	0	0	0	1	1	2	2	0	0	0	0	2	0	0	0	2	0	0	0	0	1	0	1	0	2	1	0	0	2	1	1	5	4	0	0	0	0	1	0	1	1	0	0	0
2461	3	1	0	0	0	0	0	1	1	0	1	2	0	0	0	0	2	0	1	0	0	0	0	0	0	0	0	0	1	0	0	1	0	0	0	1	3	3	0	0	2	0	3	3	1	0	0	0	0
551	5	1	0	0	0	0	0	0	2	1	0	1	2	0	0	2	0	1	2	2	1	0	1	0	1	1	1	1	1	2	2	2	2	0	1	1	4	4	0	0	1	1	2	1	0	0	1	0	0
1649	2	1	0	0	0	0	3	0	0	2	1	0	1	0	0	1	0	0	1	2	1	0	1	2	0	1	1	1	0	2	2	2	1	1	1	1	5	4	0	0	1	1	1	1	2	0	1	0	0
2706	4	1	0	0	0	0	3	0	0	1	0	0	1	0	0	0	0	1	0	1	0	1	0	0	0	2	0	0	0	2	2	2	2	2	2	1	5	4	0	0	1	1	0	1	2	0	0	0	0
2368	4	1	0	0	0	0	0	1	1	0	0	0	0	0	0	0	2	0	0	1	0	0	0	1	0	0	0	0	0	1	1	0	0	1	0	1	5	4	0	0	0	1	1	0	0	0	1	1	0
1418	2	1	0	0	0	0	0	0	0	0	0	0	0	0	0	0	0	0	0	0	0	0	0	0	0	0	0	0	0	1	1	1	1	1	1	1	5	5	0	0	1	1	1	1	0	0	0	0	0
1316	1	1	0	0	0	0	0	0	0	1	2	1	1	0	1	0	0	0	0	1	2	0	0	1	1	1	0	1	0	0	0	1	1	1	0	1	5	4	0	0	0	1	0	0	1	0	0	1	0
4001	3	1	0	0	0	0	3	0	0	0	1	0	0	0	0	0	1	0	0	1	1	0	1	0	0	1	0	0	0	1	1	0	0	0	0	1	3	5	0	0	1	0	1	1	0	0	0	0	0
2249	5	1	0	0	0	0	0	1	1	1	0	0	0	0	0	0	0	0	1	0	2	0	0	1	0	0	0	0	0	0	0	0	0	0	0	1	4	4	0	0	0	0	3	1	0	0	0	0	0
2032	4	1	0	0	0	0	0	1	1	1	0	1	1	1	1	0	1	0	0	0	0	0	1	2	0	1	0	0	1	1	2	2	2	2	1	1	5	5	0	0	2	1	0	1	2	2	2	0	0
1827	4	1	0	0	0	0	0	0	0	1	0	0	0	0	0	0	0	0	0	1	1	0	0	0	0	0	0	0	0	1	1	1	1	1	0	1	3	4	0	0	1	1	1	1	1	0	0	0	0
1261	3	1	0	0	0	0	0	0	0	0	0	0	0	0	0	0	1	0	0	1	0	0	0	0	0	0	0	0	0	0	1	1	1	1	0	1	5	4	0	0	0	0	0	2	0	0	1	0	0
3508	4	1	0	0	0	0	0	1	1	0	1	1	0	0	0	0	1	0	0	0	0	0	0	0	0	0	0	0	1	1	2	0	0	0	1	1	5	5	0	0	1	1	1	2	0	0	1	0	0
3105	4	1	0	0	0	0	0	1	1	1	2	0	1	0	0	0	0	0	0	0	1	0	0	0	0	0	0	0	0	1	1	1	1	0	0	1	3	3	0	0	1	1	0	1	0	0	0	0	0
2654	4	1	0	0	0	0	0	1	1	1	0	0	0	0	0	0	0	0	0	0	0	0	0	0	0	0	0	0	0	1	1	0	1	1	0	1	5	5	0	0	2	0	2	3	2	0	2	0	0
1791	4	1	0	0	0	0	0	0	0	0	1	1	0	0	0	0	0	0	1	0	2	1	0	0	0	0	0	0	0	1	0	1	1	1	1	1	5	4	0	0	1	1	3	2	0	1	1	0	0
3047	1	1	0	0	0	0	0	0	1	0	0	0	0	0	0	0	0	0	0	0	0	0	0	0	0	0	0	0	0	0	0	0	0	0	0	2	4	4	0	0	0	0	0	0	0	0	0	0	0
2421	2	1	0	0	0	0	3	0	0	0	0	2	0	0	0	0	1	0	0	0	1	1	1	0	0	1	0	1	0	1	1	0	0	0	1	1	5	5	0	0	1	0	3	1	1	1	1	0	0
776	4	1	0	0	0	0	0	0	0	1	1	0	0	0	0	0	0	0	0	1	0	0	0	0	0	0	0	1	0	1	1	1	1	0	1	1	5	4	0	0	0	0	1	1	0	0	1	0	0
1542	6	1	0	0	0	0	0	0	0	0	0	0	0	0	0	0	0	0	0	0	1	0	0	0	0	0	0	0	0	0	0	1	1	0	0	1	5	5	0	0	2	0	1	1	0	1	0	0	0
595	4	1	0	0	0	0	0	0	0	2	1	1	1	0	0	0	0	1	1	2	1	1	0	0	1	0	0	0	0	2	1	2	2	1	2	1	4	4	0	0	1	1	1	1	0	0	1	0	0
1451	3	1	0	0	0	0	0	0	0	0	0	0	0	0	0	0	0	0	0	0	0	0	0	0	0	0	0	0	0	0	0	0	0	0	0	1	4	5	0	0	0	0	0	0	0	0	0	0	0
1964	3	1	0	0	0	0	0	0	1	0	0	0	0	1	0	0	0	0	0	1	0	0	0	0	0	1	0	0	1	1	0	0	0	1	0	1	5	5	0	0	1	1	0	1	0	1	1	0	0
1060	5	1	1	2	0	0	0	0	0	0	0	1	0	0	0	0	0	0	0	0	1	0	1	0	1	0	0	1	2	1	0	1	0	0	0	3	4	4	0	2	0	0	0	1	0	0	0	0	0
193	5	1	0	0	0	0	0	0	0	0	0	0	0	0	0	0	0	0	0	0	0	0	0	0	0	0	0	0	0	1	0	1	1	1	0	1	5	5	0	0	0	1	0	1	0	1	0	0	0
2737	3	1	0	0	0	0	0	0	1	0	1	0	0	0	0	0	0	1	0	0	0	0	1	1	0	0	0	0	0	1	1	0	0	1	0	1	5	3	0	0	1	0	1	1	0	0	0	0	0
113	4	1	0	0	0	0	0	0	0	0	0	0	0	0	0	0	0	0	0	0	2	0	0	0	0	0	0	0	0	0	0	1	0	1	0	2	5	5	0	0	1	0	0	0	2	1	0	0	0
3866	4	1	0	0	0	0	0	0	0	0	0	1	0	0	1	0	1	0	0	1	1	0	1	2	0	0	0	1	1	2	1	1	1	1	0	1	5	5	0	0	0	1	1	1	1	0	0	0	0
4191	6	1	0	0	0	0	3	1	1	1	0	0	0	0	0	0	0	1	0	1	1	0	0	0	0	0	0	1	0	1	1	1	1	0	1	1	5	3	0	0	1	1	2	2	1	1	1	1	0
261	4	1	0	0	0	0	0	1	1	0	0	0	0	0	0	0	0	1	0	1	1	1	1	0	0	1	0	1	0	1	1	1	1	1	1	1	4	5	0	0	1	0	0	1	0	0	0	0	0
4405	6	1	0	0	0	0	0	0	1	0	1	2	1	0	1	1	1	2	1	2	2	1	0	2	0	0	0	0	1	2	2	2	2	2	2	1	5	3	0	0	1	1	2	2	1	1	1	0	0
621	5	1	1	0	0	0	0	0	1	0	0	0	0	0	0	0	0	0	0	0	0	0	0	0	0	0	0	0	0	0	0	0	0	0	0	1	4	4	0	0	0	1	0	1	0	1	1	0	0
907	4	1	0	0	0	0	0	1	2	1	0	0	1	0	0	0	0	0	0	1	0	1	1	2	0	2	0	0	1	1	0	0	0	0	0	1	5	5	0	0	0	1	0	1	0	1	1	0	0
3702	3	1	0	0	0	0	0	0	0	1	0	2	0	0	1	0	1	1	0	0	2	1	0	0	1	0	0	0	1	1	2	1	2	1	1	1	4	3	0	0	1	1	2	1	2	0	1	1	0
2757	5	1	0	0	0	0	0	0	1	0	0	0	1	1	1	0	0	0	1	0	0	0	0	0	0	0	0	0	0	0	0	0	0	0	0	1	5	5	0	0	1	3	1	1	0	1	0	0	0
2590	4	1	0	0	0	0	0	0	0	0	0	0	0	0	0	0	0	0	0	0	2	0	0	0	0	0	0	0	0	1	1	0	0	0	0	1	3	4	0	0	0	1	0	1	0	0	1	1	0
2800	3	1	0	0	0	0	0	0	0	0	1	0	0	0	0	0	0	0	0	0	0	0	1	0	0	0	0	0	0	0	1	0	0	0	0	1	3	5	0	0	0	0	0	1	0	0	0	0	0
1941	5	1	0	0	0	0	3	0	0	1	0	2	1	2	0	0	0	0	2	1	1	0	0	0	1	0	0	0	0	1	1	2	1	1	1	1	5	5	0	0	1	1	2	1	1	1	1	0	0
1447	2	1	0	0	0	0	0	0	0	1	0	2	0	0	0	0	0	0	0	0	1	0	0	0	0	0	0	0	0	2	1	1	1	1	1	1	4	5	0	0	1	1	1	1	0	1	1	0	0
1185	5	1	0	0	0	0	0	1	1	0	0	0	0	0	0	0	0	0	0	0	0	0	0	0	0	0	0	0	0	0	0	0	0	0	0	1	5	3	0	0	0	0	1	1	0	0	0	0	0
1128	3	1	0	0	0	0	0	0	0	0	0	0	0	0	0	0	0	0	0	0	0	0	0	0	0	0	0	0	0	1	1	0	0	1	0	1	5	4	0	0	0	0	0	0	0	0	0	0	0
	-99	-99	-99	-99	-99	-99	-99	-99	-99																												-99	-99	-99	-99
2279	3	1	0	0	0	0	0	0	1	1	0	0	0	0	0	0	0	0	0	0	0	0	1	0	0	0	0	0	0	1	0	0	0	1	0	3	4	4	0	0	1	1	1	1	1	0	1	0	0
1194	3	1	0	0	0	0	0	2	2	2	2	0	2	0	0	0	0	0	2	1	0	0	0	0	0	1	0	0	1	0	1	0	0	0	0	3	3	3	0	0	1	1	3	2	1	2	1	0	0
2104	3	1	0	0	0	0	3	0	0	0	0	0	0	0	0	0	0	0	0	0	0	0	0	0	0	0	0	0	0	0	0	0	0	0	0	1	5	5	0	0	0	0	0	0	0	0	0	0	0
3566	5	1	1	0	0	0	0	0	0	2	2	1	2	0	0	1	0	1	2	2	2	1	2	2	2	0	0	0	1	2	2	2	2	2	2	1	5	5	0	0	3	3	0	3	3	3	3	1	1
3127	6	1	0	0	0	0	0	0	0	0	1	0	0	0	0	0	0	0	0	0	2	0	0	0	0	0	0	0	0	0	0	0	0	0	0	1	5	4	0	0	0	0	0	0	1	0	0	0	0
3846	4	1	0	0	0	0	0	0	0	1	0	2	1	1	0	0	2	0	0	0	2	0	1	1	1	1	0	0	1	1	1	1	1	1	1	1	4	5	0	0	1	0	0	1	1	1	1	1	0
1315	3	1	0	0	0	0	0	1	1	0	1	0	1	0	0	0	1	1	2	1	1	0	0	0	0	2	0	0	1	1	0	1	0	0	0	1	5	5	0	0	1	1	1	1	1	1	1	0	0
3078	3	1	0	0	0	0	0	0	0	0	0	1	0	0	0	0	1	0	0	0	2	0	1	0	0	1	0	0	0	1	1	0	0	0	1	1	5	4	0	0	1	1	3	2	1	1	0	0	0
253	4	1	0	0	0	0	0	0	1	0	0	0	0	0	0	0	0	0	0	1	0	0	0	0	0	0	0	0	0	1	1	1	0	1	1	1	4	5	0	0	1	1	1	1	0	0	0	0	0
2195	3	1	0	0	0	0	0	0	1	2	1	0	1	0	0	1	0	0	1	0	1	0	2	0	1	0	0	1	0	2	2	1	2	2	1	1	4	4	0	0	2	2	3	2	0	0	0	0	0
3085	5	1	0	0	0	0	0	0	0	1	2	2	0	0	1	0	2	0	0	0	2	0	0	0	1	0	0	0	0	2	2	2	2	2	1	1	3	3	0	0	1	0	0	1	0	0	1	1	0
3377	1	1	0	0	0	0	0	0	0	0	0	0	0	0	0	0	0	0	0	1	0	0	0	0	0	0	0	0	0	0	0	0	0	0	0	1	4	3	0	0	2	2	2	3	3	3	2	1	1
3457	4	1	0	0	0	0	0	0	1	1	0	0	0	0	1	0	0	0	0	0	0	0	0	0	0	0	0	0	0	1	1	1	1	1	0	1	5	5	0	0	0	0	0	1	0	0	0	0	0
263	4	1	0	0	0	0	0	0	1	0	1	0	0	0	0	0	0	0	0	0	0	0	0	0	0	0	0	0	0	0	0	0	0	0	0	1	4	4	0	0	0	0	1	1	0	0	1	0	0
1607	4	1	0	0	0	0	0	1	1	1	0	0	2	0	0	0	0	0	1	1	1	0	0	0	0	1	0	0	1	1	0	0	1	1	1	1	4	5	0	0	1	1	1	1	0	0	1	0	0
2307	3	1	0	0	0	0	0	1	2	1	0	0	1	0	0	0	0	0	1	1	0	0	0	0	1	1	0	0	1	1	1	1	1	1	1	1	5	3	0	0	1	2	3	2	0	0	1	0	0
2475	4	1	0	0	0	0	0	1	1	0	1	1	0	0	0	0	1	0	0	0	1	1	0	0	0	1	0	0	1	1	1	0	0	1	0	1	4	3	0	0	1	1	1	1	0	0	2	0	0
1896	1	1	0	0	0	0	3	0	0	0	0	1	0	0	0	0	0	0	0	1	1	0	0	1	0	0	0	0	0	1	2	0	0	1	0	1	5	5	0	0	1	1	0	1	1	1	0	0	0
3010	5	1	0	0	0	0	3	1	1	0	0	0	0	0	0	0	0	0	0	1	1	0	0	1	0	0	1	1	0	1	1	1	1	1	0	1	5	4	0	0	1	1	0	1	0	0	0	0	0
2419	3	1	1	0	0	0	3	0	0	0	0	0	0	0	0	0	0	0	0	0	0	0	0	0	0	0	0	0	0	2	1	0	0	2	0	1	5	4	0	0	0	1	0	1	0	0	0	0	0
1392	3	1	0	0	0	0	0	1	1	0	1	0	0	0	0	0	0	0	0	1	1	0	0	0	0	0	0	0	0	1	1	0	1	1	0	1	5	5	0	0	1	1	1	1	0	0	1	0	0
824	2	1	0	0	0	0	3	0	0	1	1	1	0	0	0	0	0	1	0	1	1	1	0	0	0	0	0	1	0	1	1	1	1	1	1	1	5	5	0	0	1	0	2	3	1	1	0	0	0
300	3	1	0	0	0	0	0	0	0	0	0	0	0	0	1	0	0	0	0	0	0	0	0	0	0	0	0	0	0	1	1	1	1	1	0	1	5	4	0	0	0	1	3	2	0	0	1	1	0
2053	4	1	0	0	0	0	0	0	0	2	1	0	1	0	0	0	0	0	1	1	2	0	0	1	0	1	0	0	0	2	2	2	2	2	1	1	5	4	0	0	2	2	3	3	2	0	0	0	0
3094	4	1	0	0	0	0	0	0	0	0	0	0	0	0	0	0	0	0	0	0	0	0	0	0	1	1	0	0	0	1	2	2	2	2	2	1	4	4	0	0	1	0	0	3	1	0	1	0	0
286	2	1	1	0	0	0	0	0	0	1	0	1	1	0	1	0	0	1	1	1	1	0	1	1	1	1	0	1	1	2	1	1	1	1	1	1	4	5	0	0	1	0	1	1	0	0	1	0	0
173	4	1	0	0	0	0	0	0	0	0	0	0	0	1	0	0	0	0	0	1	0	0	0	1	0	0	0	0	0	1	1	0	0	1	0	1	5	5	0	0	1	1	0	1	0	0	0	0	0
4010	2	1	0	0	0	0	0	0	0	0	1	1	0	0	0	0	0	0	0	0	0	0	0	0	1	0	0	0	0	1	1	0	0	0	0	1	5	5	0	0	0	1	0	1	1	2	1	0	0
150	6	1	0	0	0	0	0	0	1	0	0	0	0	0	0	0	0	0	0	0	1	0	0	0	0	0	0	0	0	1	1	0	0	1	0	2	5	5	0	0	1	1	0	1	0	1	1	0	0
2488	2	1	0	0	0	0	0	0	0	0	1	0	0	0	0	0	2	0	0	1	1	0	0	0	0	1	0	0	0	1	1	0	0	1	1	1	5	5	0	0	1	0	3	1	1	0	1	0	0
3091	6	1	0	0	0	0	0	0	1	1	0	0	1	0	1	1	0	1	1	1	0	0	0	1	0	1	0	0	1	2	2	1	0	2	0	1	3	3	0	0	1	1	1	1	1	0	1	0	0
554	4	1	0	0	0	0	0	0	0	0	0	0	0	0	0	0	1	0	0	0	1	0	0	0	0	0	0	0	0	1	1	1	1	1	0	1	4	4	0	0	0	0	0	1	1	0	0	0	0
4172	4	1	0	0	0	0	0	0	1	0	1	0	0	0	0	0	0	0	0	1	0	0	0	0	0	0	0	0	0	0	1	0	0	0	1	2	3	5	0	0	0	0	0	0	0	0	0	2	0
3807	5	1	0	0	0	0	0	0	1	0	0	0	0	0	0	0	0	0	0	1	2	0	1	0	0	0	0	0	0	1	0	0	0	1	0	2	4	5	0	0	1	0	0	1	0	0	0	0	0
1228	4	1	0	0	0	0	0	1	1	0	0	0	0	0	0	0	1	0	0	1	0	0	0	1	0	1	0	0	0	0	0	0	0	0	0	1	5	4	0	0	1	0	1	2	0	0	1	0	0
2231	3	1	0	0	0	0	0	0	0	0	0	0	1	0	0	0	0	0	1	0	0	0	0	0	0	0	0	0	0	1	1	0	1	0	0	1	4	5	0	0	1	1	0	1	0	0	0	0	0
4319	2	1	0	0	0	0	3	0	0	1	0	2	0	1	0	0	2	1	0	2	2	2	0	0	0	1	0	0	0	1	1	1	0	1	2	1	5	5	0	0	3	1	3	2	2	2	1	0	0
1902	6	1	0	0	0	0	3	0	0	0	0	1	0	0	0	0	0	0	0	1	2	0	0	0	0	0	0	0	0	0	1	0	1	1	0	1	4	5	0	0	0	0	0	0	0	0	0	0	0
2743	4	1	0	0	0	0	0	0	0	1	0	1	2	0	1	0	1	1	1	2	2	0	0	1	1	2	0	0	1	2	1	2	1	2	1	1	5	5	0	0	3	1	3	2	2	3	2	2	0
209	5	1	0	0	0	0	0	0	0	1	0	0	0	0	0	0	0	0	0	0	0	0	0	0	0	0	0	0	0	1	1	0	1	1	0	1	3	3	0	0	1	0	0	1	0	0	0	0	0
746	3	1	0	0	0	0	0	1	1	0	0	1	0	0	2	0	0	0	0	1	1	1	0	0	1	0	0	0	0	2	2	2	2	2	2	1	5	5	0	0	0	0	0	1	1	0	0	0	0
301	3	1	0	0	0	0	3	0	0	0	0	1	0	0	0	0	0	0	0	0	2	2	0	1	0	0	0	0	0	2	2	2	2	2	2	3	5	5	0	0	1	0	1	1	0	0	0	0	0
2858	1	1	0	0	0	0	0	0	0	0	0	0	0	0	0	0	0	0	0	0	0	0	0	0	0	0	0	0	0	2	0	0	0	1	1	1	5	4	0	0	1	1	0	1	0	0	0	0	0
728	5	1	1	0	0	0	0	0	0	0	0	0	0	0	0	0	1	0	0	0	0	0	0	0	0	0	0	0	0	0	0	0	0	0	0	1	5	3	0	2	0	1	1	1	0	1	0	0	0
1424	3	1	0	0	0	0	0	0	1	0	1	1	0	0	0	0	0	0	0	0	1	0	0	0	0	0	0	0	0	1	1	0	0	0	0	1	5	5	0	0	0	0	0	0	0	0	0	0	0
2789	5	1	0	0	0	0	0	0	0	0	0	0	0	0	1	0	0	0	0	0	0	0	0	0	0	0	0	0	0	0	0	0	0	0	0	1	5	4	0	0	0	0	1	1	0	0	0	0	0
4273	5	1	0	0	0	0	3	0	1	1	1	0	1	0	1	0	0	0	0	0	0	0	0	0	0	0	0	0	1	0	0	0	0	0	1	1	3	3	0	0	1	1	2	1	3	1	0	0	0
2726	6	1	0	0	0	0	0	1	1	0	1	1	0	0	0	1	0	1	0	0	0	1	1	1	1	0	0	1	1	1	2	1	1	1	1	1	4	5	0	0	1	1	1	2	1	2	3	1	0
2216	6	1	0	0	0	0	0	0	0	0	0	0	0	1	0	0	0	0	0	0	2	0	0	0	0	1	0	0	0	1	0	1	0	0	0	1	5	3	0	0	0	0	0	0	0	0	0	0	0
777	5	1	0	0	0	0	0	0	0	0	2	0	0	0	0	0	0	0	0	0	0	2	1	0	0	0	0	0	1	0	0	0	0	0	1	1	5	5	0	0	2	2	1	3	3	2	2	0	0
804	3	1	0	0	0	0	0	0	0	0	0	0	0	0	0	0	0	0	0	0	0	0	0	1	0	0	0	0	1	0	1	0	0	0	0	1	4	3	0	0	0	0	1	0	0	0	0	0	0
1410	6	1	0	0	0	0	0	0	0	0	0	0	0	0	0	1	0	1	0	1	0	0	0	0	0	0	0	0	0	1	0	1	0	1	0	1	4	5	0	0	0	0	0	1	0	0	1	0	0
1504	2	1	0	0	0	0	0	0	0	1	0	1	0	1	0	0	2	0	0	0	0	0	0	0	0	0	0	0	0	2	1	1	0	0	1	1	5	3	0	0	1	1	1	2	2	3	2	2	0
3705	1	1	1	0	0	0	3	0	0	1	0	1	0	0	0	0	1	0	0	2	2	0	0	2	0	1	0	1	0	0	0	0	0	0	0	1	5	4	0	0	1	1	0	2	0	2	2	0	0
4072	3	1	0	0	0	0	0	0	0	0	0	0	0	0	0	0	0	0	0	0	0	0	2	0	0	0	0	0	0	0	1	0	0	0	0	1	5	5	0	0	0	0	1	1	0	0	0	0	0
3874	5	1	0	0	0	0	0	0	0	0	0	1	1	0	0	0	0	0	0	1	2	0	0	0	0	1	0	0	1	0	1	0	0	0	0	1	4	4	0	0	0	0	1	1	0	0	0	0	0
[truncated: 208 more columns]
