# Supplementary material for: Trajectories of emotional and behavioral problems in young children during the COVID-19 pandemic: A longitudinal study
Source: PLOS Ment Health. 2025 Feb 27;2(2):e0000265. doi: 10.1371/journal.pmen.0000265 (PMC12798200; doi:10.1371/journal.pmen.0000265)
Supplement: S1 Codebook — (XLSX) [file pmen.0000265.s003.xlsx]

## Sheet: Tabelle1
	Variable Name	Variable content / instruction / question	Values
Demographics
	id_t1	id of participant	None
	kindalter_t1	how old is your child?	1, 2, 3, 4, 5 or 6 years
	kindgeschlecht_t1	What is the gender of your child?	0 = masculine, 1 = feminine
	kmausbild_t1	What is the mother's highest level of education?	0 = “Special school or minimum schooling not completed”, 1 = “Completion of compulsory minimum schooling (9 years)”, 2 = “Vocational apprenticeship 1-2 years”, 3 = “Vocational apprenticeship 3-4 years”, 4 = “Matura/technical college/seminar/university of applied sciences”, 5 = “University/ETH”
	kvausbild_t1	What is the father's highest level of education?	0 = “Special school or minimum schooling not completed”, 1 = “Completion of compulsory minimum schooling (9 years)”, 2 = “Vocational apprenticeship 1-2 years”, 3 = “Vocational apprenticeship 3-4 years”, 4 = “Matura/technical college/seminar/university of applied sciences”, 5 = “University/ETH”
	parentaleducation	sum score of parental education was calculated by adding the scores of maternal and paternal education	0-10
	keausfuellen_t1	Who fills out this questionnaire?	1 = "Mother", 2 = "Father", 3 = "Both parents", 4 = "Other person"
Exposure		For further time points questions were complemented with "since the last survey"
	sitkind5_t1	Is or was someone from your nuclear family (parents, children) in quarantine at home?	0 = no, 1 = yes
	sitkind6_t1	Is or was your child infected with COVID-19?	0 = no, 1 = yes
	sitkind8_t1	Is or has anyone in your nuclear family been hospitalized for COVID-19 (at least 1 night)?	0 = no, 1 = yes
	sitkind9_t1	Has someone your child knows died from COVID-19?	0 = no, 1 = yes
	sitkind7_t1	Is or was one of your other children infected with COVID-19?	0 = no, 1 = yes
	siteltern5_t1	Have you been infected with COVID-19?	0 = no, 1 = yes
	siteltern6_t1	Has your partner been infected with COVID-19?	0 = no, 1 = yes
	Expositionsindex_t1	Exposure total score at T1	0-7
	Expositionsindex_t2	Exposure total score at T2	0-7
	Expositionsindex_t3	Exposure total score at T3	0-7
	Expositionsindex_t4	Exposure total score at T4	0-7
Child worries
	einschkind3_t1	Is your child worried about getting sick or dying?	0 = not at all, 1 = somewhat, 2 = very much
	einschkind4_t1	Is your child worried that you or another family member might become ill or die?	0 = not at all, 1 = somewhat, 2 = very much
	childappraisal_t1	sum score of einschkind3_t1 and einschkind4_t1 at t1	0-4
	childappraisal_t2	sum score of einschkind3_t2 and einschkind4_t2 at t2	0-4
	childappraisal_t3	sum score of einschkind3_t3 and einschkind4_t3 at t3	0-4
	childappraisal_t4	sum score of einschkind3_t4 and einschkind4_t4 at t4	0-4
	childappraisal_all	sum score across all time points	0-16
CBCL Depression		For each of the following characteristics, please answer whether it was observeable in your child now or within the last few weeks
	cbcl_depr1#0_t1	Cries a lot	0 = "Does not apply (as far as you know)", 1 = "Applies somewhat or sometimes", 2 = "Applies exactly or often"
	cbcl_depr2#0_t1	Doesn't eat well	0 = "Does not apply (as far as you know)", 1 = "Applies somewhat or sometimes", 2 = "Applies exactly or often"
	cbcl_depr3#0_t1	Has trouble falling asleep	0 = "Does not apply (as far as you know)", 1 = "Applies somewhat or sometimes", 2 = "Applies exactly or often"
	cbcl_depr4#0_t1	Looks sad with no obvious reason	0 = "Does not apply (as far as you know)", 1 = "Applies somewhat or sometimes", 2 = "Applies exactly or often"
	cbcl_depr5#0_t1	Eats too much	0 = "Does not apply (as far as you know)", 1 = "Applies somewhat or sometimes", 2 = "Applies exactly or often"
	cbcl_depr6#0_t1	Is always tired	0 = "Does not apply (as far as you know)", 1 = "Applies somewhat or sometimes", 2 = "Applies exactly or often"
	cbcl_depr7#0_t1	Shows little interest for things in their surroundings	0 = "Does not apply (as far as you know)", 1 = "Applies somewhat or sometimes", 2 = "Applies exactly or often"
	cbcl_depr8#0_t1	Sleeps less than most children at night and/or during the day	0 = "Does not apply (as far as you know)", 1 = "Applies somewhat or sometimes", 2 = "Applies exactly or often"
	cbcl_depr9#0_t1	Shows too little activity, is too slow or sluggish	0 = "Does not apply (as far as you know)", 1 = "Applies somewhat or sometimes", 2 = "Applies exactly or often"
	cbcl_depr10#0_t1	Is unhappy, sad or depressed	0 = "Does not apply (as far as you know)", 1 = "Applies somewhat or sometimes", 2 = "Applies exactly or often"
	cbcl_depr_t1	CBCL Depressive Problems T1	0-20
CBCL Anxiety		For each of the following characteristics, please answer whether it was observeable in your child now or within the last few weeks
	cbcl_anx1#0_t1	Clings to adults or is too dependent	0 = "Does not apply (as far as you know)", 1 = "Applies somewhat or sometimes", 2 = "Applies exactly or often"
	cbcl_anx2#0_t1	Does not want to sleep	0 = "Does not apply (as far as you know)", 1 = "Applies somewhat or sometimes", 2 = "Applies exactly or often"
	cbcl_anx3#0_t1	Does not want to leave the house	0 = "Does not apply (as far as you know)", 1 = "Applies somewhat or sometimes", 2 = "Applies exactly or often"
	cbcl_anx4#0_t1	Fears certain animals, situations or places (except kindergarten or after-school care)	0 = "Does not apply (as far as you know)", 1 = "Applies somewhat or sometimes", 2 = "Applies exactly or often"
	cbcl_anx5#0_t1	Is disproportionally sad when seperated from parents	0 = "Does not apply (as far as you know)", 1 = "Applies somewhat or sometimes", 2 = "Applies exactly or often"
	cbcl_anx6#0_t1	Is nervous or tense	0 = "Does not apply (as far as you know)", 1 = "Applies somewhat or sometimes", 2 = "Applies exactly or often"
	cbcl_anx7#0_t1	Has nightmares	0 = "Does not apply (as far as you know)", 1 = "Applies somewhat or sometimes", 2 = "Applies exactly or often"
	cbcl_anx8#0_t1	Shows panic fear without apparent reason	0 = "Does not apply (as far as you know)", 1 = "Applies somewhat or sometimes", 2 = "Applies exactly or often"
	cbcl_anx9#0_t1	Fears too much, is anxious	0 = "Does not apply (as far as you know)", 1 = "Applies somewhat or sometimes", 2 = "Applies exactly or often"
	cbcl_anx10#0_t1	Worries a lot	0 = "Does not apply (as far as you know)", 1 = "Applies somewhat or sometimes", 2 = "Applies exactly or often"
	cbcl_anx_t1	CBCL Anxiety Problems T1	0-20
CBCL Oppositional-defiant		For each of the following characteristics, please answer whether it was observeable in your child now or within the last few weeks
	cbcl_opp1#0_t1	Is defiant	0 = "Does not apply (as far as you know)", 1 = "Applies somewhat or sometimes", 2 = "Applies exactly or often"
	cbcl_opp2#0_t1	Does not obey	0 = "Does not apply (as far as you know)", 1 = "Applies somewhat or sometimes", 2 = "Applies exactly or often"
	cbcl_opp3#0_t1	Is in an angry mood, has an angry mood	0 = "Does not apply (as far as you know)", 1 = "Applies somewhat or sometimes", 2 = "Applies exactly or often"
	cbcl_opp4#0_t1	Is stubborn, grumpy or irritable	0 = "Does not apply (as far as you know)", 1 = "Applies somewhat or sometimes", 2 = "Applies exactly or often"
	cbcl_opp5#0_t1	Has outbursts of anger or a hot temper	0 = "Does not apply (as far as you know)", 1 = "Applies somewhat or sometimes", 2 = "Applies exactly or often"
	cbcl_opp6#0_t1	Does not participate	0 = "Does not apply (as far as you know)", 1 = "Applies somewhat or sometimes", 2 = "Applies exactly or often"
	cbcl_opp_t1	CBCL Oppositional and Defiant Problems t1	0-16
PHQ		How often have you felt affected by the following complaints in the last 2 weeks?
	phq_1_t1	Little interest or pleasure in your activities	0 = "Not at all", 1 = "On individual days", 2 = "On more than half of the days", 3 = "Nearly every day"
	phq_2_t1	Depression, melancholy or hopelessness	0 = "Not at all", 1 = "On individual days", 2 = "On more than half of the days", 3 = "Nearly every day"
	phq_3_t1	Difficulty falling asleep or staying asleep or increased sleep	0 = "Not at all", 1 = "On individual days", 2 = "On more than half of the days", 3 = "Nearly every day"
	phq_4_t1	Tiredness or feeling of having no energy	0 = "Not at all", 1 = "On individual days", 2 = "On more than half of the days", 3 = "Nearly every day"
	phq_5_t1	Decreased appetite or excessive need to eat	0 = "Not at all", 1 = "On individual days", 2 = "On more than half of the days", 3 = "Nearly every day"
	phq_6_t1	Bad opinion of oneself; feeling of being a failure or having disappointed the family	0 = "Not at all", 1 = "On individual days", 2 = "On more than half of the days", 3 = "Nearly every day"
	phq_7_t1	Difficulty concentrating on something, e.g. reading the newspaper or watching television	0 = "Not at all", 1 = "On individual days", 2 = "On more than half of the days", 3 = "Nearly every day"
	phq_8_t1	Were your movements or speech so slowed down that others would notice? Or, on the contrary, were you “fidgety” or restless and therefore had a stronger urge to move than usual?	0 = "Not at all", 1 = "On individual days", 2 = "On more than half of the days", 3 = "Nearly every day"
	phq_9_t1	Thoughts that you would rather be dead or want to harm yourself	0 = "Not at all", 1 = "On individual days", 2 = "On more than half of the days", 3 = "Nearly every day"
	phq_gesamt_t1	PHQ Total score T1	0-27
GAD		How often have you felt affected by the following complaints in the last 2 weeks?
	gad_1_t1	Nervousness, anxiety or tension	0 = "Not at all", 1 = "On individual days", 2 = "On more than half of the days", 3 = "Nearly every day"
	gad_2_t1	Not being able to stop or control worries	0 = "Not at all", 1 = "On individual days", 2 = "On more than half of the days", 3 = "Nearly every day"
	gad_3_t1	Excessive worries about various matters	0 = "Not at all", 1 = "On individual days", 2 = "On more than half of the days", 3 = "Nearly every day"
	gad_4_t1	Difficulties to relax	0 = "Not at all", 1 = "On individual days", 2 = "On more than half of the days", 3 = "Nearly every day"
	gad_5_t1	Restlessness, so that sitting still is difficult	0 = "Not at all", 1 = "On individual days", 2 = "On more than half of the days", 3 = "Nearly every day"
	gad_6_t1	Quick annoyance or irritability	0 = "Not at all", 1 = "On individual days", 2 = "On more than half of the days", 3 = "Nearly every day"
	gad_7_t1	Feeling of fear, as if something bad is about to happen	0 = "Not at all", 1 = "On individual days", 2 = "On more than half of the days", 3 = "Nearly every day"
	gad_gesamt_t1	GAD Total score T1	0-21
For all the varibales above, they were also assessed at t2, t3 and t4, see variable names further below
Dropouts
	dropout2	Dropout from T1 to T2	0.00 = "t1 and t2 completed", 1.00 = "t1, but not t2 completed"
	dropout3	Dropout from T1 to T3	0.00 = "t1 and t3 completed", 1.00 = "t1, but not t3 completed"
	dropout4	Dropout from T1 to T4	0.00 = "t1 and t4 completed", 1.00 = "t1, but not t4 completed"
Class solutions
	C_ANX	Class solution Anxiety	1.000 = "Not noticeable class", 2.000 = "Noticeable class"
	C_DEPR_rekodiert	Class solution Depression recoded	1.000 = "Not noticeable class", 2.000 = "Noticeable class"
	C_OPP_rekodiert	Class solution oppositional with 2 classes summarized	1.000 = "Not noticeable class", 2.000 = "Noticeable class"
Variable names for the other 3 time points
T2
	id_t2
	kindalter_t2
	kindgeschlecht_t2
	sitkind5_t2
	sitkind6_t2
	sitkind8_t2
	sitkind7_t2
	sitkind9_t2
	einschkind3_t2
	einschkind4_t2
	cbcl_depr1#0_t2
	cbcl_depr2#0_t2
	cbcl_depr3#0_t2
	cbcl_depr4#0_t2
	cbcl_depr5#0_t2
	cbcl_depr6#0_t2
	cbcl_depr7#0_t2
	cbcl_depr8#0_t2
	cbcl_depr9#0_t2
	cbcl_depr10#0_t2
	cbcl_anx1#0_t2
	cbcl_anx2#0_t2
	cbcl_anx3#0_t2
	cbcl_anx4#0_t2
	cbcl_anx5#0_t2
	cbcl_anx6#0_t2
	cbcl_anx7#0_t2
	cbcl_anx8#0_t2
	cbcl_anx9#0_t2
	cbcl_anx10#0_t2
	cbcl_opp1#0_t2
	cbcl_opp2#0_t2
	cbcl_opp3#0_t2
	cbcl_opp4#0_t2
	cbcl_opp5#0_t2
	cbcl_opp6#0_t2
	keausfuellen_t2
	siteltern5_t2
	siteltern6_t2
	phq_1_t2
	phq_2_t2
	phq_3_t2
	phq_4_t2
	phq_5_t2
	phq_6_t2
	phq_7_t2
	phq_8_t2
	phq_9_t2
	gad_1_t2
	gad_2_t2
	gad_3_t2
	gad_4_t2
	gad_5_t2
	gad_6_t2
	gad_7_t2
	cbcl_anx_t2
	cbcl_depr_t2
	cbcl_opp_t2
	phq_gesamt_t2
	gad_gesamt_t2
T3
	id_t3
	kindalter_t3
	kindgeschlecht_t3
	sitkind5_t3
	sitkind6_t3
	sitkind8_t3
	sitkind7_t3
	sitkind9_t3
	einschkind3_t3
	einschkind4_t3
	cbcl_depr1#0_t3
	cbcl_depr2#0_t3
	cbcl_depr3#0_t3
	cbcl_depr4#0_t3
	cbcl_depr5#0_t3
	cbcl_depr6#0_t3
	cbcl_depr7#0_t3
	cbcl_depr8#0_t3
	cbcl_depr9#0_t3
	cbcl_depr10#0_t3
	cbcl_anx1#0_t3
	cbcl_anx2#0_t3
	cbcl_anx3#0_t3
	cbcl_anx4#0_t3
	cbcl_anx5#0_t3
	cbcl_anx6#0_t3
	cbcl_anx7#0_t3
	cbcl_anx8#0_t3
	cbcl_anx9#0_t3
	cbcl_anx10#0_t3
	cbcl_opp1#0_t3
	cbcl_opp2#0_t3
	cbcl_opp3#0_t3
	cbcl_opp4#0_t3
	cbcl_opp5#0_t3
	cbcl_opp6#0_t3
	keausfuellen_t3
	siteltern5_t3
	siteltern6_t3
	phq_1_t3
	phq_2_t3
	phq_3_t3
	phq_4_t3
	phq_5_t3
	phq_6_t3
	phq_7_t3
	phq_8_t3
	phq_9_t3
	gad_1_t3
	gad_2_t3
	gad_3_t3
	gad_4_t3
	gad_5_t3
	gad_6_t3
	gad_7_t3
	cbcl_anx_t3
	cbcl_depr_t3
	cbcl_opp_t3
	phq_gesamt_t3
	gad_gesamt_t3
T4
	id_t4
	kindalter_t4
	kindgeschlecht_t4
	sitkind5_t4
	sitkind6_t4
	sitkind8_t4
	sitkind7_t4
	sitkind9_t4
	einschkind3_t4
	einschkind4_t4
	cbcl_depr1#0_t4
	cbcl_depr2#0_t4
	cbcl_depr3#0_t4
	cbcl_depr4#0_t4
	cbcl_depr5#0_t4
	cbcl_depr6#0_t4
	cbcl_depr7#0_t4
	cbcl_depr8#0_t4
	cbcl_depr9#0_t4
	cbcl_depr10#0_t4
	cbcl_anx1#0_t4
	cbcl_anx2#0_t4
	cbcl_anx3#0_t4
	cbcl_anx4#0_t4
	cbcl_anx5#0_t4
	cbcl_anx6#0_t4
	cbcl_anx7#0_t4
	cbcl_anx8#0_t4
	cbcl_anx9#0_t4
	cbcl_anx10#0_t4
	cbcl_opp1#0_t4
	cbcl_opp2#0_t4
	cbcl_opp3#0_t4
	cbcl_opp4#0_t4
	cbcl_opp5#0_t4
	cbcl_opp6#0_t4
	keausfuellen_t4
	siteltern5_t4
	siteltern6_t4
	phq_1_t4
	phq_2_t4
	phq_3_t4
	phq_4_t4
	phq_5_t4
	phq_6_t4
	phq_7_t4
	phq_8_t4
	phq_9_t4
	gad_1_t4
	gad_2_t4
	gad_3_t4
	gad_4_t4
	gad_5_t4
	gad_6_t4
	gad_7_t4
	cbcl_anx_t4
	cbcl_depr_t4
	cbcl_opp_t4
	phq_gesamt_t4
	gad_gesamt_t4
